# Supplementary material for: Chlorido(η 4-cyclo­octa-1,5-diene)(N,N′-diethyl­thio­urea-κS)rhodium(I)
Source: Acta Crystallogr Sect E Struct Rep Online. 2010 Oct 9;66(Pt 11):m1368. doi: 10.1107/S1600536810039644 (PMC3009226; doi:10.1107/S1600536810039644)
Supplement: Supplementary file 1 [file e-66-m1368-sup1.cif]

##############################################################################
###                                                                        ###
###        Electronic paper (Acta Crystallographica Section E)             ###
###                                                                        ###
##############################################################################
#                                                                            #
# This CIF contains the data in a paper accepted for publication in Acta     #
# Crystallographica Section E. It conforms to the requirements of Notes      #
# for Authors for Section E, and has been peer reviewed under the auspices   #
# of the IUCr Commission on Journals.                                        #
#                                                                            #
# Full details of the Crystallographic Information File format               #
# are given in the paper "The Crystallographic Information File (CIF):       #
# a New Standard Archive File for Crystallography" by S. R. Hall, F. H.      #
# Allen and I. D. Brown [Acta Cryst. (1991), A47, 655-685].                  #
#                                                                            #
# The current version of the core CIF dictionary is obtainable from          #
# ftp://ftp.iucr.org/pub/cif_core.dic. The current version number is 2.4.    #
#                                                                            #
# Software is freely available for graphical display of the structure(s) in  #
# this CIF.  For information consult the CIF home page http://www.iucr.org/  #
# cif/home.html                                                              #
#                                                                            #
# This file may be used for bona fide research purposes within the           #
# scientific community so long as proper attribution is given to the journal # 
# article from which it was obtained.                                        #
#                                                                            #
##############################################################################
                                             
data_global
_audit_creation_method     'form.cif (version 2.0)'
_journal_data_validation_number     ?
_journal_date_recd_electronic     2010-09-15
_journal_date_accepted     2010-10-04
_journal_name_full     'Acta Crystallographica, Section E'
_journal_year     2010
_journal_volume     66
_journal_issue     11
_journal_page_first     m1368
_journal_page_last     m1368
_journal_paper_category     QM
_journal_coeditor_code     NG5033
_publ_contact_author_name     'Giovanna Brancatelli'
_publ_contact_author_address
;  Dip. di Chimica Inorganica, Chimica Analitica, Chimica Fisica
  Universit\'a degli Studi di Messina,
  Via Salita Sperone 31,
  I-98166 Vill. S. Agata ,  Messina
  Italy
;
_publ_contact_author_email     gbrancatelli@unime.it
_publ_contact_author_fax     '39 090 393895'
_publ_contact_author_phone     '39 090 6765741'
_publ_section_title
;\
Chlorido(\h^4^-cycloocta-1,5-diene)(<i>N</i>,<i>N</i>'-\
diethylthiourea-\k<i>S</i>)rhodium(I)
;
loop_
    _publ_author_name
    _publ_author_address
    'Giovanna Brancatelli'
;  Dip. di Chimica Inorganica Chimica Analitica e Chimica Fisica,
     Universit\'a degli Studi di Messina,
     Via Salita Sperone 31,
     I-98166 Vill. S. Agata -  Messina
     Italy
;
    'Dario Drommi'
;   Dip. di Chimica Inorganica Chimica Analitica e Chimica Fisica,
     Universit\'a degli Studi di Messina,
     Via Salita Sperone 31,
     I-98166 Vill. S. Agata -  Messina
     Italy
;
    'Giuseppe Bruno'
;  Dip. di Chimica Inorganica Chimica Analitica e Chimica Fisica,
     Universit\'a degli Studi di Messina,
     Via Salita Sperone 31,
     I-98166 Vill. S. Agata -  Messina
     Italy
;
    'Felice Faraone'
;  Dip. di Chimica Inorganica Chimica Analitica e Chimica Fisica,
     Universit\'a degli Studi di Messina,
     Via Salita Sperone 31,
     I-98166 Vill. S. Agata -  Messina
     Italy
;
_exptl_special_details
;^1^H NMR (CDCl~3~): \d 5.18 (br, NH, 2H); 4.20 (br, CH, 4H); 3.34 (br, CH, 4H);
2.43 (br, CH, 4H); 1.81 (dd, J~HH~ = 7 Hz, CH~2~, 4H); 1.25
(t, J~HH~ = 7 Hz, CH~3~, 6H).
;
data_I
_chemical_name_systematic
;
Chlorido(\h^4^-cycloocta-1,5-diene)(<i>N</i>,<i>N</i>'-
diethylthiourea-\k<i>S</i>)rhodium(I)
;
_chemical_name_common     '(COD)(N,N'-diethylthiourea)rhodium(I)chloride'
_chemical_formula_moiety     'C13 H24 Cl N2 Rh S'
_chemical_formula_sum     'C13 H24 Cl N2 Rh S'
_chemical_formula_iupac     '[Rh Cl(C8 H12) (C5 H12 N2 S)]'
_chemical_formula_weight     378.76
_symmetry_cell_setting     triclinic
_symmetry_space_group_name_H-M     P-1
_symmetry_space_group_name_Hall     '-P 1'
loop_
    _symmetry_equiv_pos_as_xyz
    'x, y, z'
    '-x, -y, -z'
_cell_length_a     7.295(5)
_cell_length_b     8.705(5)
_cell_length_c     12.602(5)
_cell_angle_alpha     101.727(5)
_cell_angle_beta     102.058(5)
_cell_angle_gamma     94.765(5)
_cell_volume     759.7(7)
_cell_formula_units_Z     2
_cell_measurement_reflns_used     93
_cell_measurement_theta_min     5.255
_cell_measurement_theta_max     22.303
_cell_measurement_temperature     293(2)
_exptl_crystal_description     'plate'
_exptl_crystal_colour     orange
_exptl_crystal_size_max     0.60
_exptl_crystal_size_mid     0.24
_exptl_crystal_size_min     0.16
_exptl_crystal_density_diffrn     1.656
_exptl_crystal_density_meas     ?
_exptl_crystal_density_method     'not measured'
_exptl_crystal_F_000     388
_exptl_absorpt_coefficient_mu     1.423
_exptl_absorpt_correction_type     multi-scan
_exptl_absorpt_process_details     '(SADABS; Bruker, 2001)'
_exptl_absorpt_correction_T_min     0.540
_exptl_absorpt_correction_T_max     0.710
_diffrn_ambient_temperature     293(2)
_diffrn_radiation_type     MoK\a
_diffrn_radiation_wavelength     0.71069
_diffrn_radiation_monochromator     graphite
_diffrn_measurement_device_type     'Bruker--Nonius Kappa APEXII CCD'
_diffrn_measurement_method     '\w scans'
_diffrn_reflns_number     12830
_diffrn_reflns_av_R_equivalents     0.0153
_diffrn_reflns_av_sigmaI/netI     ?
_diffrn_reflns_theta_min     3.39
_diffrn_reflns_theta_max     25
_diffrn_reflns_theta_full     25
_diffrn_measured_fraction_theta_max     0.992
_diffrn_measured_fraction_theta_full     0.992
_diffrn_reflns_limit_h_min     -8
_diffrn_reflns_limit_h_max     8
_diffrn_reflns_limit_k_min     -10
_diffrn_reflns_limit_k_max     10
_diffrn_reflns_limit_l_min     -14
_diffrn_reflns_limit_l_max     14
_diffrn_reflns_reduction_process     ?
_diffrn_standards_number     ?
_diffrn_standards_interval_count     ?
_diffrn_standards_interval_time     ?
_diffrn_standards_decay_%     ?
loop_
    _diffrn_standard_refln_index_h
    _diffrn_standard_refln_index_k
    _diffrn_standard_refln_index_l
    ? ? ?
_refine_special_details
;
Refinement of <i>F</i>^2^ against ALL reflections. The weighted <i>R</i>-factor
<i>wR</i> and goodness of fit <i>S</i> are based on <i>F</i>^2^, conventional
<i>R</i>-factors <i>R</i> are based on <i>F</i>, with <i>F</i> set to zero for
negative <i>F</i>^2^. The threshold expression of <i>F</i>^2^ >
\s(<i>F</i>^2^) is used only for calculating <i>R</i>-factors(gt) <i>etc</i>.
and is not relevant to the choice of reflections for refinement.
<i>R</i>-factors based on <i>F</i>^2^ are statistically about twice as large
as those based on <i>F</i>, and <i>R</i>- factors based on ALL data will be
even larger.
;
_reflns_number_total     2656
_reflns_number_gt     2585
_reflns_threshold_expression     >2sigma(I)
_refine_ls_structure_factor_coef     Fsqd
_refine_ls_matrix_type     full
_refine_ls_R_factor_all     0.0171
_refine_ls_R_factor_gt     0.016
_refine_ls_wR_factor_all     ?
_refine_ls_wR_factor_ref     0.0418
_refine_ls_goodness_of_fit_all     ?
_refine_ls_goodness_of_fit_ref     0.974
_refine_ls_restrained_S_all     0.974
_refine_ls_restrained_S_obs     ?
_refine_ls_number_reflns     2656
_refine_ls_number_parameters     165
_refine_ls_number_restraints     0
_refine_ls_number_constraints     ?
_refine_ls_hydrogen_treatment     constr
_refine_ls_weighting_scheme     calc
_refine_ls_weighting_details
         'calc w=1/[\s^2^(Fo^2^)+(0.0121P)^2^+1.6925P] where P=(Fo^2^+2Fc^2^)/3'
_refine_ls_shift/su_max     0.01
_refine_ls_shift/su_mean     0.001
_refine_diff_density_max     0.406
_refine_diff_density_min     -0.347
_refine_ls_extinction_method     none
_refine_ls_extinction_coef     ?
_refine_ls_abs_structure_details     ?
loop_
    _atom_type_symbol
    _atom_type_description
    _atom_type_scat_dispersion_real
    _atom_type_scat_dispersion_imag
    _atom_type_scat_source
    C C 0.0033 0.0016 'International Tables Vol C Tables 4.2.6.8 and 6.1.1.4'
    H H 0 0 'International Tables Vol C Tables 4.2.6.8 and 6.1.1.4'
    N N 0.0061 0.0033 'International Tables Vol C Tables 4.2.6.8 and 6.1.1.4'
    S S 0.1246 0.1234 'International Tables Vol C Tables 4.2.6.8 and 6.1.1.4'
    Cl Cl 0.1484 0.1585 'International Tables Vol C Tables 4.2.6.8 and 6.1.1.4'
    Rh Rh -1.1178 0.9187 'International Tables Vol C Tables 4.2.6.8 and 6.1.1.4'
_computing_data_collection     'COLLECT (Nonius, 1998)'
_computing_cell_refinement     'Dirax/LSQ (Duisenberg, 1992)'
_computing_data_reduction     'EVALCCD (Duisenberg <i>et al.</i>, 2003)'
_computing_structure_solution     'SIR2004 (Burla <i>et al.</i>, 2005)'
_computing_structure_refinement     'SHELXL97 (Sheldrick, 2008)'
_computing_molecular_graphics     'XP in SHELXTL (Sheldrick, 2008)'
_computing_publication_material     'WinGX (Farrugia, 1999)'
loop_
    _atom_site_type_symbol
    _atom_site_label
    _atom_site_fract_x
    _atom_site_fract_y
    _atom_site_fract_z
    _atom_site_U_iso_or_equiv
    _atom_site_adp_type
    _atom_site_calc_flag
    _atom_site_refinement_flags
    _atom_site_occupancy
    _atom_site_disorder_assembly
    _atom_site_disorder_group
    C C1 0.6141(3) 0.3714(2) 0.14001(16) 0.0101(4) Uani d . 1 . .
    C C2 0.6911(3) 0.6516(2) 0.13529(18) 0.0130(4) Uani d . 1 . .
    H H2A 0.678 0.6272 0.0552 0.016 Uiso calc R 1 . .
    H H2B 0.8245 0.6631 0.1708 0.016 Uiso calc R 1 . .
    C C3 0.6120(3) 0.8048(2) 0.17068(19) 0.0156(4) Uani d . 1 . .
    H H3A 0.6701 0.8867 0.143 0.023 Uiso calc R 1 . .
    H H3B 0.6381 0.8348 0.2505 0.023 Uiso calc R 1 . .
    H H3C 0.4778 0.7899 0.1409 0.023 Uiso calc R 1 . .
    C C4 0.8012(3) 0.1765(2) 0.05213(18) 0.0137(4) Uani d . 1 . .
    H H4A 0.6878 0.1021 0.0172 0.016 Uiso calc R 1 . .
    H H4B 0.8673 0.1429 0.1169 0.016 Uiso calc R 1 . .
    C C5 0.9280(3) 0.1800(3) -0.02977(18) 0.0170(5) Uani d . 1 . .
    H H5A 0.8697 0.2283 -0.088 0.026 Uiso calc R 1 . .
    H H5B 0.9458 0.0738 -0.0614 0.026 Uiso calc R 1 . .
    H H5C 1.0484 0.24 0.0086 0.026 Uiso calc R 1 . .
    C C6 0.1778(3) 0.4127(3) 0.43845(18) 0.0150(4) Uani d . 1 . .
    H H6 0.1543 0.5227 0.4421 0.018 Uiso calc R 1 . .
    C C7 0.0334(3) 0.3011(3) 0.36521(18) 0.0143(4) Uani d . 1 . .
    H H7 -0.0725 0.3469 0.3272 0.017 Uiso calc R 1 . .
    C C8 -0.0210(3) 0.1390(3) 0.38650(19) 0.0172(5) Uani d . 1 . .
    H H8A -0.1559 0.108 0.3576 0.021 Uiso calc R 1 . .
    H H8B 0.0066 0.1461 0.4662 0.021 Uiso calc R 1 . .
    C C9 0.0857(3) 0.0111(3) 0.33158(18) 0.0165(4) Uani d . 1 . .
    H H9A 0.1004 -0.0689 0.3752 0.02 Uiso calc R 1 . .
    H H9B 0.0104 -0.0398 0.2578 0.02 Uiso calc R 1 . .
    C C10 0.2795(3) 0.0767(2) 0.32166(18) 0.0133(4) Uani d . 1 . .
    H H10 0.3337 0.0055 0.2693 0.016 Uiso calc R 1 . .
    C C11 0.4153(3) 0.1802(3) 0.40867(18) 0.0146(4) Uani d . 1 . .
    H H11 0.5463 0.1679 0.4052 0.018 Uiso calc R 1 . .
    C C12 0.3872(3) 0.2309(3) 0.52713(18) 0.0189(5) Uani d . 1 . .
    H H12A 0.5085 0.2448 0.5797 0.023 Uiso calc R 1 . .
    H H12B 0.3058 0.1479 0.542 0.023 Uiso calc R 1 . .
    C C13 0.2989(3) 0.3865(3) 0.54479(18) 0.0193(5) Uani d . 1 . .
    H H13A 0.222 0.3849 0.5988 0.023 Uiso calc R 1 . .
    H H13B 0.3993 0.4745 0.5753 0.023 Uiso calc R 1 . .
    N N1 0.5883(2) 0.52268(19) 0.16738(14) 0.0110(3) Uani d . 1 . .
    H H1 0.5065 0.5463 0.2062 0.013 Uiso calc R 1 . .
    N N2 0.7506(2) 0.3357(2) 0.08595(14) 0.0121(4) Uani d . 1 . .
    H H2 0.8134 0.4123 0.0699 0.014 Uiso calc R 1 . .
    S S1 0.47935(7) 0.22159(6) 0.17216(4) 0.01184(11) Uani d . 1 . .
    Cl Cl1 0.18218(7) 0.52815(6) 0.21639(4) 0.01583(11) Uani d . 1 . .
    Rh Rh1 0.27945(2) 0.309577(18) 0.295374(13) 0.00866(6) Uani d . 1 . .
loop_
    _atom_site_aniso_label
    _atom_site_aniso_U_11
    _atom_site_aniso_U_22
    _atom_site_aniso_U_33
    _atom_site_aniso_U_12
    _atom_site_aniso_U_13
    _atom_site_aniso_U_23
    C1 0.0092(10) 0.0124(10) 0.0074(9) -0.0004(8) 0.0005(8) 0.0020(8)
    C2 0.0123(10) 0.0113(10) 0.0160(11) -0.0002(8) 0.0036(8) 0.0049(8)
    C3 0.0151(11) 0.0120(10) 0.0190(11) 0.0001(8) 0.0026(9) 0.0041(9)
    C4 0.0173(11) 0.0115(10) 0.0147(11) 0.0053(8) 0.0064(9) 0.0040(8)
    C5 0.0199(11) 0.0212(11) 0.0150(11) 0.0092(9) 0.0090(9) 0.0078(9)
    C6 0.0155(11) 0.0165(11) 0.0138(11) 0.0033(9) 0.0081(9) 0.0004(9)
    C7 0.0115(10) 0.0195(11) 0.0137(10) 0.0037(8) 0.0074(8) 0.0027(9)
    C8 0.0150(11) 0.0210(12) 0.0159(11) -0.0029(9) 0.0072(9) 0.0035(9)
    C9 0.0195(11) 0.0161(11) 0.0148(11) -0.0030(9) 0.0067(9) 0.0048(9)
    C10 0.0179(11) 0.0107(10) 0.0148(10) 0.0038(8) 0.0074(9) 0.0062(8)
    C11 0.0135(10) 0.0186(11) 0.0147(11) 0.0047(9) 0.0038(8) 0.0086(9)
    C12 0.0196(11) 0.0260(12) 0.0100(10) 0.0004(9) 0.0007(9) 0.0055(9)
    C13 0.0198(12) 0.0225(12) 0.0127(11) -0.0033(9) 0.0052(9) -0.0016(9)
    N1 0.0119(9) 0.0085(8) 0.0139(9) 0.0010(7) 0.0073(7) 0.0012(7)
    N2 0.0140(9) 0.0088(8) 0.0160(9) 0.0013(7) 0.0076(7) 0.0046(7)
    S1 0.0144(3) 0.0085(2) 0.0149(3) 0.00119(19) 0.0084(2) 0.00302(19)
    Cl1 0.0110(2) 0.0151(3) 0.0245(3) 0.00368(19) 0.0050(2) 0.0100(2)
    Rh1 0.00837(9) 0.00896(9) 0.00903(9) 0.00087(6) 0.00293(6) 0.00200(6)
_geom_special_details
;
All s.u.'s (except the s.u. in the dihedral angle between two l.s. planes) are
estimated using the full covariance matrix. The cell s.u.'s are taken into
account individually in the estimation of s.u.'s in distances, angles and
torsion angles; correlations between s.u.'s in cell parameters are only used
when they are defined by crystal symmetry. An approximate (isotropic)
treatment of cell s.u.'s is used for estimating s.u.'s involving l.s. planes.
;
loop_
    _geom_bond_atom_site_label_1
    _geom_bond_atom_site_label_2
    _geom_bond_site_symmetry_2
    _geom_bond_distance
    _geom_bond_publ_flag
    C1 N1 . 1.331(3) ?
    C1 N2 . 1.342(3) ?
    C1 S1 . 1.732(2) ?
    C2 N1 . 1.469(3) ?
    C2 C3 . 1.518(3) ?
    C2 H2A . 0.97 ?
    C2 H2B . 0.97 ?
    C3 H3A . 0.96 ?
    C3 H3B . 0.96 ?
    C3 H3C . 0.96 ?
    C4 N2 . 1.466(3) ?
    C4 C5 . 1.526(3) ?
    C4 H4A . 0.97 ?
    C4 H4B . 0.97 ?
    C5 H5A . 0.96 ?
    C5 H5B . 0.96 ?
    C5 H5C . 0.96 ?
    C6 C7 . 1.401(3) ?
    C6 C13 . 1.514(3) ?
    C6 Rh1 . 2.149(2) ?
    C6 H6 . 0.98 ?
    C7 C8 . 1.525(3) ?
    C7 Rh1 . 2.160(2) ?
    C7 H7 . 0.98 ?
    C8 C9 . 1.543(3) ?
    C8 H8A . 0.97 ?
    C8 H8B . 0.97 ?
    C9 C10 . 1.519(3) ?
    C9 H9A . 0.97 ?
    C9 H9B . 0.97 ?
    C10 C11 . 1.411(3) ?
    C10 Rh1 . 2.120(2) ?
    C10 H10 . 0.98 ?
    C11 C12 . 1.530(3) ?
    C11 Rh1 . 2.130(2) ?
    C11 H11 . 0.98 ?
    C12 C13 . 1.543(3) ?
    C12 H12A . 0.97 ?
    C12 H12B . 0.97 ?
    C13 H13A . 0.97 ?
    C13 H13B . 0.97 ?
    N1 H1 . 0.86 ?
    N2 H2 . 0.86 ?
    S1 Rh1 . 2.4026(10) ?
    Cl1 Rh1 . 2.4111(11) ?
loop_
    _geom_angle_atom_site_label_1
    _geom_angle_atom_site_label_2
    _geom_angle_atom_site_label_3
    _geom_angle_site_symmetry_1
    _geom_angle_site_symmetry_3
    _geom_angle
    _geom_angle_publ_flag
    N1 C1 N2 . . 118.06(18) ?
    N1 C1 S1 . . 122.42(16) ?
    N2 C1 S1 . . 119.52(16) ?
    N1 C2 C3 . . 109.49(17) ?
    N1 C2 H2A . . 109.8 ?
    C3 C2 H2A . . 109.8 ?
    N1 C2 H2B . . 109.8 ?
    C3 C2 H2B . . 109.8 ?
    H2A C2 H2B . . 108.2 ?
    C2 C3 H3A . . 109.5 ?
    C2 C3 H3B . . 109.5 ?
    H3A C3 H3B . . 109.5 ?
    C2 C3 H3C . . 109.5 ?
    H3A C3 H3C . . 109.5 ?
    H3B C3 H3C . . 109.5 ?
    N2 C4 C5 . . 108.76(17) ?
    N2 C4 H4A . . 109.9 ?
    C5 C4 H4A . . 109.9 ?
    N2 C4 H4B . . 109.9 ?
    C5 C4 H4B . . 109.9 ?
    H4A C4 H4B . . 108.3 ?
    C4 C5 H5A . . 109.5 ?
    C4 C5 H5B . . 109.5 ?
    H5A C5 H5B . . 109.5 ?
    C4 C5 H5C . . 109.5 ?
    H5A C5 H5C . . 109.5 ?
    H5B C5 H5C . . 109.5 ?
    C7 C6 C13 . . 124.7(2) ?
    C7 C6 Rh1 . . 71.44(12) ?
    C13 C6 Rh1 . . 111.45(15) ?
    C7 C6 H6 . . 113.9 ?
    C13 C6 H6 . . 113.9 ?
    Rh1 C6 H6 . . 113.9 ?
    C6 C7 C8 . . 122.7(2) ?
    C6 C7 Rh1 . . 70.61(12) ?
    C8 C7 Rh1 . . 112.66(14) ?
    C6 C7 H7 . . 114.4 ?
    C8 C7 H7 . . 114.4 ?
    Rh1 C7 H7 . . 114.4 ?
    C7 C8 C9 . . 112.29(17) ?
    C7 C8 H8A . . 109.1 ?
    C9 C8 H8A . . 109.1 ?
    C7 C8 H8B . . 109.1 ?
    C9 C8 H8B . . 109.1 ?
    H8A C8 H8B . . 107.9 ?
    C10 C9 C8 . . 113.14(18) ?
    C10 C9 H9A . . 109 ?
    C8 C9 H9A . . 109 ?
    C10 C9 H9B . . 109 ?
    C8 C9 H9B . . 109 ?
    H9A C9 H9B . . 107.8 ?
    C11 C10 C9 . . 124.75(19) ?
    C11 C10 Rh1 . . 71.01(12) ?
    C9 C10 Rh1 . . 110.88(14) ?
    C11 C10 H10 . . 114.1 ?
    C9 C10 H10 . . 114.1 ?
    Rh1 C10 H10 . . 114.1 ?
    C10 C11 C12 . . 123.07(19) ?
    C10 C11 Rh1 . . 70.20(12) ?
    C12 C11 Rh1 . . 114.30(15) ?
    C10 C11 H11 . . 114 ?
    C12 C11 H11 . . 114 ?
    Rh1 C11 H11 . . 114 ?
    C11 C12 C13 . . 112.13(18) ?
    C11 C12 H12A . . 109.2 ?
    C13 C12 H12A . . 109.2 ?
    C11 C12 H12B . . 109.2 ?
    C13 C12 H12B . . 109.2 ?
    H12A C12 H12B . . 107.9 ?
    C6 C13 C12 . . 112.96(18) ?
    C6 C13 H13A . . 109 ?
    C12 C13 H13A . . 109 ?
    C6 C13 H13B . . 109 ?
    C12 C13 H13B . . 109 ?
    H13A C13 H13B . . 107.8 ?
    C1 N1 C2 . . 123.97(17) ?
    C1 N1 H1 . . 118 ?
    C2 N1 H1 . . 118 ?
    C1 N2 C4 . . 125.27(17) ?
    C1 N2 H2 . . 117.4 ?
    C4 N2 H2 . . 117.4 ?
    C1 S1 Rh1 . . 115.00(8) ?
    C10 Rh1 C11 . . 38.78(8) ?
    C10 Rh1 C6 . . 97.75(8) ?
    C11 Rh1 C6 . . 81.39(9) ?
    C10 Rh1 C7 . . 82.10(8) ?
    C11 Rh1 C7 . . 90.31(9) ?
    C6 Rh1 C7 . . 37.95(8) ?
    C10 Rh1 S1 . . 83.28(6) ?
    C11 Rh1 S1 . . 89.52(7) ?
    C6 Rh1 S1 . . 163.50(6) ?
    C7 Rh1 S1 . . 156.79(6) ?
    C10 Rh1 Cl1 . . 159.79(6) ?
    C11 Rh1 Cl1 . . 160.89(6) ?
    C6 Rh1 Cl1 . . 87.71(7) ?
    C7 Rh1 Cl1 . . 90.67(6) ?
    S1 Rh1 Cl1 . . 96.98(3) ?
loop_
    _geom_torsion_atom_site_label_1
    _geom_torsion_atom_site_label_2
    _geom_torsion_atom_site_label_3
    _geom_torsion_atom_site_label_4
    _geom_torsion_site_symmetry_1
    _geom_torsion_site_symmetry_2
    _geom_torsion_site_symmetry_3
    _geom_torsion_site_symmetry_4
    _geom_torsion
    _geom_torsion_publ_flag
    C13 C6 C7 C8 . . . . 1.3(3) ?
    Rh1 C6 C7 C8 . . . . 105.03(19) ?
    C13 C6 C7 Rh1 . . . . -103.7(2) ?
    C6 C7 C8 C9 . . . . -92.6(2) ?
    Rh1 C7 C8 C9 . . . . -11.7(2) ?
    C7 C8 C9 C10 . . . . 29.4(3) ?
    C8 C9 C10 C11 . . . . 47.8(3) ?
    C8 C9 C10 Rh1 . . . . -33.1(2) ?
    C9 C10 C11 C12 . . . . 4.0(3) ?
    Rh1 C10 C11 C12 . . . . 106.7(2) ?
    C9 C10 C11 Rh1 . . . . -102.7(2) ?
    C10 C11 C12 C13 . . . . -92.5(3) ?
    Rh1 C11 C12 C13 . . . . -11.1(2) ?
    C7 C6 C13 C12 . . . . 50.9(3) ?
    Rh1 C6 C13 C12 . . . . -30.8(2) ?
    C11 C12 C13 C6 . . . . 27.4(3) ?
    N2 C1 N1 C2 . . . . 4.4(3) ?
    S1 C1 N1 C2 . . . . -175.86(15) ?
    C3 C2 N1 C1 . . . . 174.37(18) ?
    N1 C1 N2 C4 . . . . 178.38(18) ?
    S1 C1 N2 C4 . . . . -1.3(3) ?
    C5 C4 N2 C1 . . . . 166.75(19) ?
    N1 C1 S1 Rh1 . . . . -9.74(19) ?
    N2 C1 S1 Rh1 . . . . 169.97(13) ?
    C9 C10 Rh1 C11 . . . . 120.9(2) ?
    C11 C10 Rh1 C6 . . . . -65.76(14) ?
    C9 C10 Rh1 C6 . . . . 55.16(16) ?
    C11 C10 Rh1 C7 . . . . -100.44(14) ?
    C9 C10 Rh1 C7 . . . . 20.48(15) ?
    C11 C10 Rh1 S1 . . . . 97.64(13) ?
    C9 C10 Rh1 S1 . . . . -141.43(15) ?
    C11 C10 Rh1 Cl1 . . . . -170.40(13) ?
    C9 C10 Rh1 Cl1 . . . . -49.5(3) ?
    C12 C11 Rh1 C10 . . . . -118.3(2) ?
    C10 C11 Rh1 C6 . . . . 113.96(14) ?
    C12 C11 Rh1 C6 . . . . -4.32(16) ?
    C10 C11 Rh1 C7 . . . . 76.94(13) ?
    C12 C11 Rh1 C7 . . . . -41.35(16) ?
    C10 C11 Rh1 S1 . . . . -79.85(12) ?
    C12 C11 Rh1 S1 . . . . 161.87(15) ?
    C10 C11 Rh1 Cl1 . . . . 169.87(14) ?
    C12 C11 Rh1 Cl1 . . . . 51.6(3) ?
    C7 C6 Rh1 C10 . . . . -66.43(14) ?
    C13 C6 Rh1 C10 . . . . 54.45(16) ?
    C7 C6 Rh1 C11 . . . . -101.71(14) ?
    C13 C6 Rh1 C11 . . . . 19.17(15) ?
    C13 C6 Rh1 C7 . . . . 120.9(2) ?
    C7 C6 Rh1 S1 . . . . -158.94(17) ?
    C13 C6 Rh1 S1 . . . . -38.1(3) ?
    C7 C6 Rh1 Cl1 . . . . 94.03(13) ?
    C13 C6 Rh1 Cl1 . . . . -145.09(15) ?
    C6 C7 Rh1 C10 . . . . 113.53(14) ?
    C8 C7 Rh1 C10 . . . . -4.79(15) ?
    C6 C7 Rh1 C11 . . . . 75.50(14) ?
    C8 C7 Rh1 C11 . . . . -42.81(16) ?
    C8 C7 Rh1 C6 . . . . -118.3(2) ?
    C6 C7 Rh1 S1 . . . . 164.99(12) ?
    C8 C7 Rh1 S1 . . . . 46.7(2) ?
    C6 C7 Rh1 Cl1 . . . . -85.41(13) ?
    C8 C7 Rh1 Cl1 . . . . 156.27(15) ?
    C1 S1 Rh1 C10 . . . . -160.61(10) ?
    C1 S1 Rh1 C11 . . . . -122.23(10) ?
    C1 S1 Rh1 C6 . . . . -66.0(2) ?
    C1 S1 Rh1 C7 . . . . 148.12(16) ?
    C1 S1 Rh1 Cl1 . . . . 39.75(8) ?
loop_
    _geom_hbond_atom_site_label_D
    _geom_hbond_atom_site_label_H
    _geom_hbond_atom_site_label_A
    _geom_hbond_site_symmetry_A
    _geom_hbond_distance_DH
    _geom_hbond_distance_HA
    _geom_hbond_distance_DA
    _geom_hbond_angle_DHA
    N1 H1 Cl1 . 0.86 2.39 3.152(3) 148
    N2 H2 Cl1 1_655 0.86 2.89 3.356(3) 115.5
