# Supplementary material for: Chlorido(η 4-cyclo­octa-1,5-diene)(N,N′-diethyl­thio­urea-κS)rhodium(I)
Source: Acta Crystallogr Sect E Struct Rep Online. 2010 Oct 9;66(Pt 11):m1368. doi: 10.1107/S1600536810039644 (PMC3009226; doi:10.1107/S1600536810039644)
Supplement: Supplementary file 2 [file e-66-m1368-Isup2.hkl]

#
# h,k,l, Fc-squared, Fo-squared, sigma(Fo-squared) and status flag
#
data_I
_shelx_title ' P in P-1'
_shelx_refln_list_code          4
_shelx_F_calc_maximum      134.55
_exptl_crystal_F_000       388.00
_reflns_d_resolution_high  0.8410
 
loop_
 _symmetry_equiv_pos_as_xyz
 'x, y, z'
 '-x, -y, -z'
 
_cell_length_a     7.2950
_cell_length_b     8.7050
_cell_length_c    12.6020
_cell_angle_alpha 101.727
_cell_angle_beta  102.058
_cell_angle_gamma  94.765
 
_shelx_F_squared_multiplier     1.000
 
loop_
 _refln_index_h
 _refln_index_k
 _refln_index_l
 _refln_F_squared_calc
 _refln_F_squared_meas
 _refln_F_squared_sigma
 _refln_observed_status
   3   0   0      389.54      425.01      2.84 o
   4   0   0     2536.64     2416.72     36.11 o
   5   0   0      629.39      619.01      8.98 o
   6   0   0       63.80       65.24      6.14 o
   7   0   0     1009.23     1004.73     10.38 o
   8   0   0       27.71       28.22      2.37 o
  -8   1   0     1810.72     1787.43     26.05 o
  -7   1   0      313.74      338.75     13.69 o
  -6   1   0     2942.52     2895.75     23.10 o
  -5   1   0      623.81      540.50      4.50 o
  -4   1   0      694.01      720.22      4.83 o
  -3   1   0      570.30      557.12      3.03 o
  -2   1   0       80.20       72.56      0.98 o
  -1   1   0    11417.95    10910.16     82.84 o
   1   1   0     5238.90     5350.41     43.95 o
   2   1   0    17548.78    17170.68    122.53 o
   3   1   0     1866.43     1849.81     16.19 o
   4   1   0     1700.25     1712.42     22.12 o
   5   1   0     1479.18     1460.99     15.75 o
   6   1   0     1841.82     1798.51     19.32 o
   7   1   0      206.09      206.24      4.92 o
   8   1   0      392.43      402.18      7.36 o
  -8   2   0     1841.17     1867.20     25.62 o
  -7   2   0      556.68      544.35      7.90 o
  -6   2   0     1841.25     1861.77     15.22 o
  -5   2   0      613.33      622.64      4.61 o
  -4   2   0     8574.34     8504.47     66.11 o
  -3   2   0       16.78       17.24      0.73 o
  -2   2   0        4.24       19.55      0.66 o
  -1   2   0        3.60        4.51      0.48 o
   0   2   0     5700.81     5823.68    130.95 o
   1   2   0     9241.85     9022.78     76.71 o
   2   2   0      170.61      164.07      1.50 o
   3   2   0     4870.36     4981.00     59.79 o
   4   2   0       24.90       26.06      1.41 o
   5   2   0     3501.14     3407.47     44.99 o
   6   2   0      111.30      109.47      5.15 o
   7   2   0      169.97      189.24      5.52 o
   8   2   0       23.62       19.00      3.56 o
  -8   3   0        2.37        6.43      2.02 o
  -7   3   0     1076.79     1115.70     10.91 o
  -6   3   0      389.57      395.99      4.95 o
  -5   3   0     5270.17     5370.13     28.60 o
  -4   3   0     1971.03     1984.70     11.93 o
  -3   3   0     4036.89     3960.01     17.59 o
  -2   3   0     3977.01     4005.61     17.76 o
  -1   3   0      684.68      607.15      3.74 o
   0   3   0      441.35      413.93      2.79 o
   1   3   0     1181.29     1158.37      6.43 o
   2   3   0     6741.40     6772.53     45.33 o
   3   3   0     3151.10     3305.95     17.34 o
   4   3   0     1306.19     1314.46      8.89 o
   5   3   0     1500.44     1513.33     10.86 o
   6   3   0     1158.23     1182.23     15.49 o
   7   3   0     1295.54     1274.54     30.83 o
  -8   4   0     1028.34     1020.26     17.46 o
  -7   4   0       13.22       13.33      1.87 o
  -6   4   0      451.41      479.94      5.71 o
  -5   4   0      506.78      520.08      5.10 o
  -4   4   0     2076.89     2114.03     12.73 o
  -3   4   0     8499.64     8568.11     93.26 o
  -2   4   0     1036.73     1130.71      7.72 o
  -1   4   0     2957.77     2845.98     19.68 o
   0   4   0      296.15      296.91      2.72 o
   1   4   0     6255.11     6291.27     38.81 o
   2   4   0       62.10       81.31      1.95 o
   3   4   0      844.14      780.60      6.50 o
   4   4   0     1563.14     1547.23     10.83 o
   5   4   0      357.73      331.27      5.58 o
   6   4   0      917.31      907.90     14.25 o
   7   4   0       94.49       83.09      7.96 o
  -7   5   0     2423.34     2383.43     20.33 o
  -6   5   0      518.51      536.49      6.62 o
  -5   5   0      925.59      916.03      8.44 o
  -4   5   0     1856.19     1888.24     13.42 o
  -3   5   0       49.70       63.56      2.09 o
  -2   5   0     3832.70     3839.20     27.85 o
  -1   5   0      766.47      720.82      7.28 o
   0   5   0     1233.25     1209.94      9.08 o
   1   5   0        4.63        9.72      3.07 o
   2   5   0     4220.95     4270.66     25.11 o
   3   5   0     2764.85     2799.97     19.75 o
   4   5   0      648.15      658.18      7.32 o
   5   5   0      104.07      114.21      4.04 o
   6   5   0       18.63       -4.67      5.59 o
  -7   6   0     1730.84     1735.47     16.75 o
  -6   6   0        1.03        1.28      2.32 o
  -5   6   0      732.55      712.88     12.30 o
  -4   6   0      572.78      549.51      7.21 o
  -3   6   0     2073.11     2099.96     16.75 o
  -2   6   0      334.65      307.18      4.92 o
  -1   6   0      159.00      146.56      3.82 o
   0   6   0     2499.94     2520.81     17.57 o
   1   6   0      644.27      618.79      7.78 o
   2   6   0     2255.25     2246.69     17.30 o
   3   6   0       68.72       68.40      3.39 o
   4   6   0     1831.21     1856.80     18.01 o
   5   6   0      134.18      153.69     13.71 o
   6   6   0     1034.83     1055.67     31.97 o
  -6   7   0     1466.13     1483.86     19.50 o
  -5   7   0      182.64      172.64      4.50 o
  -4   7   0     1826.36     1853.21     18.03 o
  -3   7   0       38.22       35.00      3.44 o
  -2   7   0     2846.25     2844.65     21.39 o
  -1   7   0     1958.02     1976.15     29.18 o
   0   7   0       21.24       26.94      3.67 o
   1   7   0       15.52       11.83      2.10 o
   2   7   0      122.95      110.53      3.85 o
   3   7   0     1011.59     1026.22     14.61 o
   4   7   0      459.70      479.88     11.32 o
   5   7   0      690.13      716.42     17.86 o
  -6   8   0      695.44      698.36     11.61 o
  -5   8   0      254.40      244.47      5.73 o
  -4   8   0      979.69      971.76     11.21 o
  -3   8   0     1228.28     1245.48     15.87 o
  -2   8   0     3167.25     3009.47     27.27 o
  -1   8   0      298.82      394.23      7.97 o
   0   8   0     1463.55     1485.56     13.10 o
   1   8   0       79.72       79.43      3.96 o
   2   8   0      393.87      400.86      8.22 o
   3   8   0        3.67        2.19      1.80 o
   4   8   0      604.21      589.88     13.30 o
  -4   9   0       37.03       22.45      6.16 o
  -3   9   0      641.55      648.44      9.87 o
  -1   9   0     3294.40     3263.92     45.12 o
   0   9   0      269.44      270.37      6.16 o
   1   9   0     1022.25     1038.79     14.64 o
   2   9   0       15.68       17.36      3.20 o
  -2  10   0      151.02      176.43      6.15 o
  -1  10   0      386.78      420.29      9.37 o
   0  10   0      862.38      832.68     13.58 o
   0 -10   1      644.31      616.40     10.05 o
   1 -10   1     1148.96     1151.99     16.09 o
   2 -10   1      141.36      252.00      8.14 o
  -3  -9   1        1.69        0.72      4.63 o
  -2  -9   1     1429.84     1416.65     17.95 o
  -1  -9   1       60.67       66.66      3.18 o
   0  -9   1     1808.96     1814.15     18.96 o
   1  -9   1        1.90      136.94     11.60 o
   2  -9   1     2092.92     2024.85     19.11 o
   3  -9   1      308.74      295.26      7.89 o
   4  -9   1       57.46       50.05      3.03 o
  -4  -8   1      793.20      763.86     20.77 o
  -3  -8   1     1485.13     1472.65     22.70 o
  -2  -8   1       78.41       78.77      4.19 o
  -1  -8   1      700.61      699.09      9.28 o
   0  -8   1      444.32      451.48      6.30 o
   1  -8   1     1636.35     1613.89     13.37 o
   2  -8   1     1852.81     1891.17     35.92 o
   3  -8   1      680.23      690.39     17.24 o
   4  -8   1      521.46      549.64      8.24 o
   5  -8   1      880.96      853.63     11.08 o
   6  -8   1      500.86      494.61      9.74 o
  -5  -7   1      104.34      167.17      7.92 o
  -4  -7   1     1515.46     1508.52     22.23 o
  -3  -7   1       82.68       79.78      4.66 o
  -2  -7   1     1305.11     1278.35     12.67 o
  -1  -7   1     1193.33     1163.43     10.38 o
   0  -7   1       47.89       43.04      2.23 o
   1  -7   1     1244.49     1220.47     10.18 o
   2  -7   1      732.04      708.00      9.39 o
   3  -7   1     2862.70     2898.50     33.64 o
   4  -7   1       52.11       49.14      3.91 o
   5  -7   1     2292.83     2265.00     19.09 o
   6  -7   1      240.00      208.95      5.21 o
  -6  -6   1      304.15      323.36      8.39 o
  -5  -6   1     1146.15     1176.66     26.02 o
  -4  -6   1      203.54      202.64      6.85 o
  -3  -6   1     3156.10     3107.21     22.18 o
  -2  -6   1      722.62      750.72      8.35 o
  -1  -6   1      254.55      268.82      6.82 o
   0  -6   1       57.33       52.73      5.19 o
   1  -6   1      505.80      513.08      6.60 o
   2  -6   1      456.47      428.82      5.94 o
   3  -6   1     1689.36     1663.92     12.65 o
   4  -6   1     1588.31     1605.69     12.62 o
   5  -6   1     1205.21     1242.04     10.93 o
   6  -6   1      533.32      541.91      8.01 o
   7  -6   1      741.55      731.47      9.87 o
  -6  -5   1      692.66      736.23     12.19 o
  -5  -5   1     2086.62     2082.04     16.67 o
  -4  -5   1      103.39      110.82      3.23 o
  -3  -5   1     2726.81     2768.34     17.96 o
  -2  -5   1     1408.78     1441.62     10.65 o
  -1  -5   1     5958.94     5768.24     30.90 o
   0  -5   1      119.40      122.53      2.38 o
   1  -5   1     3363.48     3437.66     25.40 o
   2  -5   1       49.42       50.55      2.54 o
   3  -5   1     2409.47     2370.87     18.91 o
   4  -5   1     1739.12     1691.54     12.52 o
   5  -5   1       37.17       37.32      2.08 o
   6  -5   1      374.98      378.17      5.53 o
   7  -5   1      404.58      404.39      6.77 o
  -7  -4   1     1938.47     1956.89     39.86 o
  -6  -4   1      722.62      739.36     11.93 o
  -5  -4   1        4.03        8.42      1.88 o
  -4  -4   1     1921.64     1969.53     14.30 o
  -3  -4   1       33.97       43.96      1.48 o
  -2  -4   1     4022.55     3997.56     19.81 o
  -1  -4   1     1413.47     1527.27      8.87 o
   0  -4   1     6825.38     6771.02     56.49 o
   1  -4   1     1339.94     1372.53      7.25 o
   2  -4   1     3399.14     3406.70     16.96 o
   3  -4   1     1712.64     1728.88     10.82 o
   4  -4   1      682.46      690.33      5.98 o
   5  -4   1     1541.86     1604.01     10.75 o
   6  -4   1       18.71       20.77      2.01 o
   7  -4   1      801.46      816.68     10.56 o
   8  -4   1      120.59      120.96      4.66 o
  -7  -3   1      568.35      555.81     14.93 o
  -6  -3   1     1115.68     1112.25     14.86 o
  -5  -3   1     3157.69     3057.92     22.01 o
  -4  -3   1        3.45        5.57      0.79 o
  -3  -3   1      211.99      187.50      3.43 o
  -2  -3   1       11.32       19.63      0.81 o
  -1  -3   1     2735.50     2747.63     15.47 o
   0  -3   1     6325.04     6260.46    111.74 o
   1  -3   1     1408.82     1430.53      6.82 o
   2  -3   1     2050.19     1931.90      8.40 o
   3  -3   1     2030.00     1984.73     10.16 o
   4  -3   1     5713.42     5715.58     30.70 o
   5  -3   1       28.23       34.49      1.39 o
   6  -3   1      690.65      742.62      6.64 o
   7  -3   1       20.58       25.48      1.79 o
   8  -3   1      215.48      215.72      5.94 o
  -8  -2   1     1258.68     1243.63     16.71 o
  -7  -2   1        4.87       13.39      4.05 o
  -6  -2   1     3501.19     3498.92     49.37 o
  -5  -2   1      300.68      292.87      6.28 o
  -4  -2   1     2424.39     2392.25     16.12 o
  -3  -2   1      511.63      505.52      3.54 o
  -2  -2   1     6271.57     6265.76     56.44 o
  -1  -2   1     1891.68     1908.41      8.61 o
   0  -2   1      838.56      816.15      4.94 o
   1  -2   1     1177.00     1159.24      5.86 o
   2  -2   1      399.04      379.96      2.52 o
   3  -2   1     2488.45     2348.31     10.56 o
   4  -2   1      196.65      199.72      2.51 o
   5  -2   1     5173.51     5215.67     48.72 o
   6  -2   1      862.99      872.08      7.23 o
   7  -2   1      201.48      217.30      4.38 o
   8  -2   1      265.09      273.35      9.32 o
  -8  -1   1       88.74       96.67      3.18 o
  -7  -1   1       42.59       46.62      2.67 o
  -6  -1   1       68.78       75.95      3.88 o
  -5  -1   1     1430.33     1379.28     13.38 o
  -4  -1   1     6740.65     6857.55    102.96 o
  -3  -1   1     1069.39     1072.15      8.15 o
  -2  -1   1     5060.45     4901.94     42.33 o
  -1  -1   1      404.98      328.20      1.82 o
   1  -1   1     2347.94     2385.63     20.01 o
   2  -1   1      278.53      280.10      2.37 o
   3  -1   1       11.43       25.89      1.04 o
   4  -1   1     2392.91     2393.70     11.15 o
   5  -1   1     4008.24     3961.43     25.58 o
   6  -1   1      115.91      123.76      5.41 o
   7  -1   1     2584.81     2610.51     22.66 o
   8  -1   1       49.02       47.94      3.17 o
  -8   0   1      633.61      666.38      8.36 o
  -7   0   1       57.81       69.10      6.14 o
  -6   0   1     1398.02     1429.21     13.43 o
  -5   0   1     1690.98     1652.16     16.77 o
  -4   0   1      212.72      171.18      3.91 o
  -2   0   1     1122.74     1180.91      6.58 o
   1   0   1     9741.78    10037.22    107.45 o
   2   0   1       74.43       85.30      3.92 o
   3   0   1      705.81      636.77      3.96 o
   4   0   1      706.32      758.80      5.53 o
   5   0   1      647.55      717.79      7.78 o
   6   0   1     2284.39     2240.89     23.18 o
   7   0   1     1155.18     1155.57     13.06 o
   8   0   1      574.19      577.92     10.16 o
  -8   1   1     1747.36     1737.22     19.73 o
  -7   1   1     1052.24     1059.09     11.50 o
  -6   1   1      274.22      291.27     12.49 o
  -5   1   1      808.61      771.16      8.19 o
  -4   1   1     3182.31     3128.15     19.02 o
  -3   1   1      881.68      840.27      4.36 o
  -2   1   1        1.65        2.53      0.47 o
  -1   1   1     3765.23     3886.29    134.67 o
   1   1   1    12355.10    12608.30    163.27 o
   2   1   1     2020.97     1924.91      9.88 o
   3   1   1     4354.24     4415.88     49.85 o
   4   1   1     2374.48     2407.96     18.92 o
   5   1   1     1295.57     1214.06     42.75 o
   6   1   1      232.52      217.49      6.24 o
   7   1   1      548.52      570.67      8.58 o
   8   1   1      263.46      263.41      7.50 o
  -8   2   1        0.31        2.75      2.22 o
  -7   2   1     2010.51     2085.66     20.48 o
  -6   2   1       55.16       51.14      2.30 o
  -5   2   1     2010.06     1943.93     11.78 o
  -4   2   1      123.39      139.24      1.62 o
  -3   2   1     3014.35     2991.78     12.05 o
  -2   2   1       33.66       13.83      0.61 o
  -1   2   1       90.50       89.76      1.06 o
   0   2   1      731.50      735.50      4.01 o
   1   2   1      241.07      282.28      2.20 o
   2   2   1     6948.60     6757.33    116.30 o
   3   2   1     1832.30     1934.84     10.48 o
   4   2   1     1438.01     1384.92     14.22 o
   5   2   1      283.73      260.36      3.38 o
   6   2   1     3368.55     3222.35     56.19 o
   7   2   1      533.60      533.52     12.75 o
  -8   3   1     1706.69     1731.36     23.94 o
  -7   3   1      468.45      484.58      6.21 o
  -6   3   1      438.27      446.58      4.94 o
  -5   3   1      782.50      804.86      6.12 o
  -4   3   1     6092.37     6149.59     38.37 o
  -3   3   1      703.53      657.25      4.43 o
  -2   3   1     1424.85     1414.92      7.10 o
  -1   3   1      129.61      106.22      2.24 o
   0   3   1      405.66      421.88      2.90 o
   1   3   1     3327.15     3348.83     14.99 o
   2   3   1      725.89      698.08      4.94 o
   3   3   1      488.19      480.49      4.81 o
   4   3   1     1193.99     1169.00      8.42 o
   5   3   1     1258.14     1220.95     11.92 o
   6   3   1      861.15      830.07     10.93 o
   7   3   1     1083.19     1074.66     28.98 o
  -8   4   1      156.54      156.63      7.16 o
  -7   4   1      133.91      137.46      3.50 o
  -6   4   1     1977.85     2009.84     14.41 o
  -5   4   1       34.90       37.33      2.52 o
  -4   4   1     1467.42     1537.74      9.22 o
  -3   4   1      930.81      956.94      7.00 o
  -2   4   1    11131.83    11232.88    111.33 o
  -1   4   1      422.55      476.34      3.36 o
   0   4   1     4886.68     4919.61     26.24 o
   1   4   1      494.16      469.02      4.27 o
   2   4   1     2403.72     2379.71     14.86 o
   3   4   1     2343.23     2421.73     16.60 o
   4   4   1        0.70        2.54      1.35 o
   5   4   1      885.64      893.55     10.01 o
   6   4   1      295.79      321.55     14.12 o
   7   4   1     2149.96     2168.57     45.23 o
  -7   5   1      226.13      233.03      4.88 o
  -6   5   1       58.67       63.28      2.35 o
  -5   5   1        1.21        2.14      1.42 o
  -4   5   1      154.31      158.86      2.64 o
  -3   5   1     3238.22     3279.20     22.05 o
  -2   5   1      192.52      200.92      4.64 o
  -1   5   1     1766.86     1669.84     12.68 o
   0   5   1     1725.97     1724.33     13.85 o
   1   5   1     3228.97     3273.22     22.19 o
   2   5   1      865.07      814.99      8.21 o
   3   5   1     1211.79     1151.46      9.30 o
   4   5   1     1665.50     1645.81     15.27 o
   5   5   1       18.40       34.26      5.75 o
   6   5   1      322.15      330.85      7.15 o
  -7   6   1      642.26      647.37      8.97 o
  -6   6   1     1858.97     1936.07     17.52 o
  -5   6   1       13.10       19.62      4.89 o
  -4   6   1     1083.31     1117.68     10.88 o
  -3   6   1       49.31       46.69      3.95 o
  -2   6   1     1853.34     1859.62     14.93 o
  -1   6   1     1615.15     1586.65     11.67 o
   0   6   1      334.81      335.24      5.22 o
   1   6   1      382.47      366.59      6.94 o
   2   6   1     1813.63     1815.12     16.84 o
   3   6   1     4143.18     4201.06     31.54 o
   4   6   1       27.79       21.57      2.96 o
   5   6   1      657.51      663.41     13.77 o
  -6   7   1      318.04      320.92      9.06 o
  -5   7   1      903.93      974.39     11.10 o
  -4   7   1      419.71      419.08      6.57 o
  -3   7   1     1228.92     1261.11     12.20 o
  -2   7   1      119.78      141.65      4.76 o
  -1   7   1      193.10      235.96      9.56 o
   0   7   1     1711.21     1717.71     14.99 o
   1   7   1       10.55       14.56      2.26 o
   2   7   1     1812.90     1807.59     19.19 o
   3   7   1      545.41      531.57      8.98 o
   4   7   1     2297.13     2278.23     29.90 o
   5   7   1     1438.77     1459.16     22.49 o
  -5   8   1     2101.92     2121.57     19.72 o
  -4   8   1       88.24       99.28      3.79 o
  -3   8   1      677.84      734.52      9.66 o
  -2   8   1      875.85     1185.95     45.07 o
  -1   8   1     3891.42     3849.35     62.79 o
   0   8   1       29.21       23.37      2.61 o
   1   8   1      382.71      362.97      7.67 o
   2   8   1       77.28       80.88      4.00 o
   3   8   1      498.98      514.18     12.25 o
  -4   9   1     1520.10     1582.66     16.60 o
  -3   9   1       11.49       48.37     15.68 o
  -2   9   1     1751.09     1704.24     20.02 o
  -1   9   1       71.45      148.26      9.62 o
   0   9   1     2420.29     2403.25     25.29 o
   1   9   1      846.28      815.22     12.67 o
   2   9   1      875.17      856.04     13.20 o
  -1 -10   2        5.55       -1.80      3.40 o
   0 -10   2      331.59      317.86      8.14 o
   1 -10   2       92.84      123.13      4.42 o
   2 -10   2      886.27      892.48     11.87 o
  -3  -9   2     2780.86     2810.32     58.95 o
  -2  -9   2      191.26      188.05      5.49 o
  -1  -9   2     2189.46     2161.98     20.24 o
   0  -9   2        2.21        7.27      6.65 o
   1  -9   2     1703.69     1641.30     16.56 o
   2  -9   2      255.99      302.18     16.96 o
   3  -9   2      385.17      358.76      7.45 o
   4  -9   2      725.17      700.58     11.15 o
  -4  -8   2      239.92      251.62      8.60 o
  -3  -8   2        7.55        3.05      3.21 o
  -2  -8   2     1757.79     1754.81     17.11 o
  -1  -8   2     1010.23     1004.42     10.52 o
   0  -8   2      359.46      356.68      5.59 o
   1  -8   2     1696.90     1708.36     13.89 o
   2  -8   2     2367.76     2277.56     26.26 o
   3  -8   2     2965.93     2852.27     22.34 o
   4  -8   2        8.86        3.13      2.39 o
   5  -8   2      529.55      504.70      7.38 o
  -5  -7   2      977.08     1011.19     43.12 o
  -4  -7   2      259.35      258.19      6.87 o
  -3  -7   2     2012.01     2069.66     17.99 o
  -2  -7   2       12.37       13.36      2.71 o
  -1  -7   2     1143.23     1148.01     12.71 o
   0  -7   2     2092.68     2113.85     15.21 o
   1  -7   2      232.49      250.02      6.37 o
   2  -7   2     2901.21     2847.73     24.11 o
   3  -7   2      162.86      151.52      4.74 o
   4  -7   2     2017.06     2020.47     15.48 o
   5  -7   2       88.43       83.47      3.05 o
   6  -7   2      955.41      960.32     11.74 o
  -6  -6   2     1665.08     1728.20     36.49 o
  -5  -6   2      956.38      989.12     10.48 o
  -4  -6   2      394.60      408.90      5.76 o
  -3  -6   2      315.38      324.05      5.40 o
  -2  -6   2     3806.76     3785.88     25.74 o
  -1  -6   2     3089.37     3099.06     19.59 o
   0  -6   2      227.75      208.07      3.88 o
   1  -6   2     1513.72     1538.24     13.34 o
   2  -6   2      412.12      410.62      5.20 o
   3  -6   2     1637.50     1585.01     12.34 o
   4  -6   2     3298.13     3235.81     21.08 o
   5  -6   2      859.39      903.23      9.55 o
   6  -6   2      862.92      864.76     10.62 o
   7  -6   2     1086.94     1118.90     12.92 o
  -7  -5   2      976.70      972.36     31.40 o
  -6  -5   2     1364.42     1366.55     27.35 o
  -5  -5   2        7.30        7.21      1.89 o
  -4  -5   2     3148.45     3120.09     19.30 o
  -3  -5   2      257.38      258.77      3.54 o
  -2  -5   2     4816.59     4872.53     25.26 o
  -1  -5   2       78.08       71.38      1.84 o
   0  -5   2     5043.10     5015.76     30.18 o
   1  -5   2        4.71        7.38      1.81 o
   2  -5   2      299.03      269.73      3.53 o
   3  -5   2     1063.18     1063.54      8.97 o
   4  -5   2       54.82       64.23      4.32 o
   5  -5   2     3366.82     3419.56     21.69 o
   6  -5   2      682.68      659.32      8.73 o
   7  -5   2     1346.98     1356.67     14.04 o
  -7  -4   2      134.02      138.74      5.52 o
  -6  -4   2     1347.36     1332.32     17.16 o
  -5  -4   2     2270.46     2237.72     15.32 o
  -4  -4   2     1121.17     1094.70      8.06 o
  -3  -4   2     3196.64     3106.63     17.19 o
  -2  -4   2      165.17      159.01      1.94 o
  -1  -4   2     7094.08     7059.15     78.41 o
   0  -4   2     5439.67     5502.33     60.26 o
   1  -4   2     5789.40     6156.32    101.28 o
   2  -4   2     2525.44     2543.30     13.47 o
   3  -4   2     3291.18     3241.81     17.81 o
   4  -4   2     2575.86     2533.13     14.12 o
   5  -4   2      633.32      649.98      6.31 o
   6  -4   2      382.76      404.28      5.50 o
   7  -4   2      261.44      259.34      5.84 o
  -7  -3   2      936.96      932.90     14.07 o
  -6  -3   2     1750.69     1735.56     20.13 o
  -5  -3   2       16.60       11.72      6.57 o
  -4  -3   2     3172.53     3167.06     20.00 o
  -3  -3   2     1089.11     1106.25      6.35 o
  -2  -3   2       23.92       18.15      0.65 o
  -1  -3   2     7630.70     7850.43    109.89 o
   0  -3   2     2751.56     2812.84     23.74 o
   1  -3   2     8601.34     8482.38     85.84 o
   2  -3   2      458.95      479.61      3.07 o
   3  -3   2     4236.78     4203.98     20.17 o
   4  -3   2        3.66        8.80      1.09 o
   5  -3   2     3668.88     3751.44     19.05 o
   6  -3   2      452.84      454.38      5.13 o
   7  -3   2        2.87       17.63      2.21 o
   8  -3   2      303.21      297.17      8.50 o
  -8  -2   2       80.98       86.61      3.53 o
  -7  -2   2     1692.62     1652.26     16.14 o
  -6  -2   2      366.79      364.15      7.66 o
  -5  -2   2     6171.30     6158.76     52.88 o
  -4  -2   2     1834.42     1905.17     16.62 o
  -3  -2   2       99.50       74.57      1.14 o
  -2  -2   2      629.65      594.62      3.50 o
  -1  -2   2       66.80       62.26      1.42 o
   0  -2   2      394.25      396.07      3.79 o
   1  -2   2     2557.81     2745.20     11.95 o
   2  -2   2     3847.41     3822.73     18.97 o
   3  -2   2      634.30      604.41      4.82 o
   4  -2   2     3675.34     3753.70     18.40 o
   5  -2   2     1998.82     1992.77     11.28 o
   6  -2   2      583.77      560.34      6.58 o
   7  -2   2      339.59      339.29      5.10 o
   8  -2   2       11.68       10.96      2.71 o
  -8  -1   2      724.27      715.81     10.06 o
  -7  -1   2      839.40      873.45     10.63 o
  -6  -1   2      700.24      744.05      8.29 o
  -5  -1   2     3755.61     3654.78     29.92 o
  -4  -1   2     1248.34     1194.73     12.29 o
  -2  -1   2      625.82      600.40      3.70 o
  -1  -1   2     3086.87     3081.02     42.30 o
   0  -1   2      119.62      114.29      0.96 o
   1  -1   2     9587.90     9209.27     78.27 o
   2  -1   2     1707.68     1625.34      8.73 o
   3  -1   2       31.12       42.92      1.64 o
   4  -1   2     1429.99     1471.04      9.36 o
   5  -1   2      826.93      771.69      7.96 o
   6  -1   2     2767.34     2769.97     23.21 o
   7  -1   2      133.33      116.60      3.99 o
   8  -1   2      734.75      712.37     11.69 o
  -8   0   2      953.94      941.66     13.27 o
  -7   0   2       11.67       16.77      3.13 o
  -6   0   2      230.18      199.17      6.33 o
  -5   0   2      265.63      276.50      4.28 o
  -4   0   2     4606.04     4592.45     37.59 o
  -3   0   2      502.60      469.16      3.69 o
  -2   0   2     7322.09     7052.92     76.78 o
  -1   0   2     3679.84     3712.48     54.68 o
   0   0   2     6520.81     6678.43     80.70 o
   1   0   2    12366.93    11967.55    134.02 o
   2   0   2      189.01      184.44      2.26 o
   3   0   2      797.58      774.43      5.43 o
   4   0   2       90.61      100.75      1.90 o
   5   0   2     1944.80     1864.67     17.87 o
   6   0   2       78.10       74.99      3.85 o
   7   0   2     2320.56     2351.66     25.71 o
   8   0   2      801.63      808.14     11.43 o
  -8   1   2      731.50      726.03     13.32 o
  -7   1   2     1694.44     1717.46     20.40 o
  -6   1   2      298.17      300.12      5.31 o
  -5   1   2      685.07      668.46      7.91 o
  -4   1   2      107.03      144.31      2.54 o
  -3   1   2     5948.54     6075.65     76.06 o
  -2   1   2     3430.22     3321.54     27.99 o
  -1   1   2      548.89      524.62      3.22 o
   0   1   2     7445.34     7356.86     91.64 o
   1   1   2     5922.02     5982.36    104.74 o
   2   1   2     1975.04     1863.03     10.70 o
   3   1   2        5.49        8.63      1.00 o
   4   1   2     1322.81     1246.31      8.79 o
   5   1   2      442.73      458.42      4.28 o
   6   1   2     1353.78     1345.32     15.84 o
   7   1   2     1090.83     1083.55     19.33 o
  -8   2   2     4124.33     4167.55     45.24 o
  -7   2   2       40.01       42.87      2.51 o
  -6   2   2     1790.07     1807.60     13.15 o
  -5   2   2        0.90        7.59      0.87 o
  -4   2   2     3392.30     3425.75     17.33 o
  -3   2   2     1287.15     1263.88      5.33 o
  -2   2   2      707.64      722.82      3.76 o
  -1   2   2      409.21      362.52      2.57 o
   0   2   2       18.99       23.74      0.75 o
   1   2   2     5285.51     5422.78     43.73 o
   2   2   2      722.01      749.18      5.37 o
   3   2   2     7518.02     7527.76     55.65 o
   4   2   2      274.53      275.07      3.35 o
   5   2   2     1491.13     1508.36     11.97 o
   6   2   2       76.60       82.56      2.82 o
   7   2   2      805.60      811.46     16.55 o
  -8   3   2      121.44      118.77      6.36 o
  -7   3   2     1126.75     1123.30     10.59 o
  -6   3   2     2157.57     2162.13     16.52 o
  -5   3   2      620.54      618.45      5.11 o
  -4   3   2     2302.40     2389.01     12.26 o
  -3   3   2     3671.42     3659.56     20.59 o
  -2   3   2     2804.63     2651.39     11.78 o
  -1   3   2      684.76      729.62      5.29 o
   0   3   2      936.28      947.15      5.17 o
   1   3   2        5.75        9.49      3.98 o
   2   3   2     2398.70     2251.46     12.08 o
   3   3   2     4054.68     4047.29     24.51 o
   4   3   2        9.59       17.29      1.63 o
   5   3   2     1804.35     1796.06     29.23 o
   6   3   2      984.32      969.32     14.60 o
   7   3   2     1253.65     1264.20     32.69 o
  -8   4   2      863.07      862.16     15.18 o
  -7   4   2      794.01      795.85      9.02 o
  -6   4   2      265.12      267.60      4.01 o
  -5   4   2     3232.48     3285.91     18.04 o
  -4   4   2      176.52      192.47      4.25 o
  -3   4   2     6280.15     6341.20     36.42 o
  -2   4   2       55.30       59.14      1.83 o
  -1   4   2     3383.52     3193.79     23.05 o
   0   4   2       22.27       32.27      2.38 o
   1   4   2     1625.53     1644.02     10.86 o
   2   4   2      397.48      401.21      4.39 o
   3   4   2      170.14      188.90      4.33 o
   4   4   2     2865.21     2837.82     22.07 o
   5   4   2      175.02      175.19      5.74 o
   6   4   2      927.75      925.73     17.21 o
  -7   5   2      824.56      827.82      9.75 o
  -6   5   2     1677.04     1710.00     13.63 o
  -5   5   2      802.63      791.85      8.46 o
  -4   5   2      972.21      961.55      7.93 o
  -3   5   2      907.97      946.94      9.05 o
  -2   5   2     5899.56     5846.24     62.38 o
  -1   5   2     3788.99     3805.31     24.55 o
   0   5   2     2331.42     2505.75     21.29 o
   1   5   2     1358.67     1328.75     10.14 o
   2   5   2     2995.23     2895.75     26.51 o
   3   5   2     1946.37     1964.62     17.47 o
   4   5   2      104.85      107.68      3.63 o
   5   5   2      420.86      464.51     13.55 o
  -7   6   2     1491.25     1496.79     17.43 o
  -6   6   2      119.65      114.00      8.98 o
  -5   6   2      292.74      316.43      5.48 o
  -4   6   2       36.45       41.65      3.10 o
  -3   6   2      873.06      929.10      9.91 o
  -2   6   2      712.00      714.04      8.30 o
  -1   6   2       81.99      116.37     13.67 o
   0   6   2     4807.88     4801.06     35.79 o
   1   6   2      162.16      163.50      7.05 o
   2   6   2     1403.50     1409.65     16.61 o
   3   6   2       22.85       21.32      2.68 o
   4   6   2     1972.42     2004.28     27.24 o
   5   6   2      176.70      187.05      8.40 o
  -6   7   2     1589.09     1651.76     18.90 o
  -5   7   2      773.12      788.41     14.39 o
  -4   7   2      799.63      779.04      9.22 o
  -3   7   2      197.94      200.14      4.42 o
  -2   7   2      491.06      691.49     35.05 o
  -1   7   2     2837.86     2876.21     21.64 o
   0   7   2     1000.26     1016.71     11.07 o
   1   7   2      486.87      482.38     10.14 o
   2   7   2        5.19       -1.84      2.20 o
   3   7   2      912.02      950.31     12.96 o
   4   7   2      661.08      654.28     13.61 o
  -5   8   2      145.68      143.25      4.61 o
  -4   8   2     2241.42     2199.99     21.26 o
  -3   8   2       14.99       17.76      5.27 o
  -2   8   2     1181.98     1196.01     15.31 o
  -1   8   2        2.89       28.64      5.16 o
   0   8   2     1275.82     1288.91     17.08 o
   1   8   2      883.42      856.84     12.35 o
   2   8   2        0.74       -0.66      2.81 o
   3   8   2      820.17      823.59     17.23 o
  -4   9   2      428.19      417.79      8.25 o
  -3   9   2      606.17      591.22      9.23 o
  -2   9   2       57.20      119.07     15.41 o
  -1   9   2     1855.72     1831.45     22.57 o
   0   9   2     1056.14     1038.44     17.84 o
   1   9   2      415.55      405.81      8.76 o
  -1 -10   3      121.89      114.01      5.19 o
   0 -10   3        4.11       -1.95      2.33 o
   1 -10   3      610.48      593.68      9.30 o
   2 -10   3      349.15      329.59      6.83 o
  -3  -9   3        0.46       -0.84      3.67 o
  -2  -9   3     2615.79     2560.44     23.36 o
  -1  -9   3      582.38      585.28      8.91 o
   0  -9   3      419.42      415.95      6.47 o
   1  -9   3        1.14       31.81      4.96 o
   2  -9   3      570.37      593.87      8.91 o
   3  -9   3     1463.99     1465.43     15.50 o
   4  -9   3      155.26      149.86      4.95 o
  -4  -8   3      168.41      158.34      5.85 o
  -3  -8   3     2198.52     2212.04     20.57 o
  -2  -8   3     2566.14     2537.83     22.40 o
  -1  -8   3      647.98      629.96      8.65 o
   0  -8   3     2293.52     2337.38     23.65 o
   1  -8   3      199.73      196.37      8.76 o
   2  -8   3     1067.24     1027.84     12.26 o
   3  -8   3      860.94      820.12     11.43 o
   4  -8   3     1189.78     1198.35     11.56 o
   5  -8   3      253.70      257.45      5.30 o
  -5  -7   3       60.02       60.85      4.15 o
  -4  -7   3      502.30      510.11      9.68 o
  -3  -7   3      209.82      191.54      4.58 o
  -2  -7   3      422.34      420.42      6.55 o
  -1  -7   3     2399.16     2379.17     19.48 o
   0  -7   3     1677.60     1676.17     17.52 o
   1  -7   3      497.28      485.35      6.66 o
   2  -7   3       79.55       92.64      3.23 o
   3  -7   3     3129.00     3175.50     21.18 o
   4  -7   3      564.58      543.17      6.90 o
   5  -7   3     1276.78     1268.80     12.25 o
   6  -7   3      349.54      349.16      6.80 o
  -6  -6   3     1277.53     1287.46     22.64 o
  -5  -6   3      834.78      793.41      9.62 o
  -4  -6   3     1128.56     1074.10      8.85 o
  -3  -6   3      662.75      668.21      6.35 o
  -2  -6   3     1132.66     1154.80     11.11 o
  -1  -6   3       84.85       88.78      2.45 o
   0  -6   3     1228.98     1263.34     12.61 o
   1  -6   3      527.49      488.14      5.51 o
   2  -6   3      232.23      210.70      3.98 o
   3  -6   3      277.80      270.92      4.40 o
   4  -6   3      659.75      698.38      8.25 o
   5  -6   3     2293.00     2346.15     17.18 o
   6  -6   3      184.28      168.20      4.59 o
   7  -6   3      211.45      217.11      5.39 o
  -7  -5   3      764.93      765.10     27.38 o
  -6  -5   3      281.68      289.36      7.23 o
  -5  -5   3     2144.13     2177.78     15.66 o
  -4  -5   3      765.21      737.62      6.57 o
  -3  -5   3     2267.16     2271.15     14.12 o
  -2  -5   3      425.95      426.35      5.15 o
  -1  -5   3     6031.46     5878.26     45.08 o
   0  -5   3     2155.87     2204.32     13.33 o
   1  -5   3      105.06       98.71      2.29 o
   2  -5   3      857.94      932.39      7.44 o
   3  -5   3       11.15       13.36      1.87 o
   4  -5   3     1612.01     1607.23     12.39 o
   5  -5   3        2.38        6.65      2.60 o
   6  -5   3     1634.34     1639.10     15.78 o
   7  -5   3       39.83       31.95      3.26 o
  -7  -4   3      240.18      255.97      6.95 o
  -6  -4   3      279.82      280.18     10.24 o
  -5  -4   3      598.41      595.96      5.39 o
  -4  -4   3     1254.14     1164.41      8.52 o
  -3  -4   3     1321.65     1245.44      7.30 o
  -2  -4   3     2062.11     1947.79      9.95 o
  -1  -4   3     1193.22     1148.25      9.06 o
   0  -4   3     5685.15     5724.17     79.11 o
   1  -4   3     6897.83     6802.88     81.17 o
   2  -4   3      122.62      110.64      1.94 o
   3  -4   3        1.57        3.50      2.23 o
   4  -4   3      118.34      123.93      2.97 o
   5  -4   3      769.56      769.27      8.38 o
   6  -4   3      864.94      905.38      9.55 o
   7  -4   3      441.33      476.46      7.17 o
  -8  -3   3        0.73        2.92      4.14 o
  -7  -3   3     1748.70     1740.79     17.76 o
  -6  -3   3      253.00      245.41      6.25 o
  -5  -3   3     1497.52     1460.84     14.73 o
  -4  -3   3      501.86      481.15      3.94 o
  -3  -3   3        1.88        5.84      0.54 o
  -2  -3   3        5.84        7.55      0.51 o
  -1  -3   3     2353.14     2405.21     11.99 o
   0  -3   3    12797.25    13199.00    149.32 o
   1  -3   3      146.17      163.95      1.69 o
   2  -3   3     6086.53     6241.72     44.61 o
   3  -3   3       58.52       65.13      2.08 o
   4  -3   3     1908.77     1859.47     11.38 o
   5  -3   3        3.16        5.25      1.73 o
   6  -3   3      704.99      727.78      8.19 o
   7  -3   3      102.95      117.29      3.64 o
  -8  -2   3     1446.27     1411.25     16.95 o
  -7  -2   3      473.61      498.47     16.90 o
  -6  -2   3      725.38      700.44      7.92 o
  -5  -2   3      140.22      138.54      5.82 o
  -4  -2   3     1638.04     1527.58     15.07 o
  -3  -2   3      880.47      857.83      5.64 o
  -2  -2   3       17.22       24.33      0.89 o
  -1  -2   3      474.62      454.15      2.37 o
   0  -2   3        0.06        4.50      0.65 o
   1  -2   3    10603.14    10762.15    262.13 o
   2  -2   3     3903.06     3886.08     16.90 o
   3  -2   3     2202.55     2254.80     12.04 o
   4  -2   3      888.22      813.15      6.29 o
   5  -2   3     2901.23     2904.06     19.25 o
   6  -2   3      978.50     1002.91      9.82 o
   7  -2   3      118.73      119.16      3.25 o
  -8  -1   3     1311.49     1340.87     16.36 o
  -7  -1   3      137.32      132.67      4.25 o
  -6  -1   3      807.55      803.76     10.61 o
  -5  -1   3     2597.63     2587.25     20.40 o
  -4  -1   3     5438.63     5352.10     39.21 o
  -3  -1   3       44.80       33.56      0.86 o
  -2  -1   3     1256.90     1155.89      5.27 o
  -1  -1   3     2397.52     2388.75     32.99 o
   0  -1   3      396.95      444.67      4.56 o
   1  -1   3      387.40      409.26      3.03 o
   2  -1   3     1455.73     1495.00      9.21 o
   3  -1   3     4647.34     4706.36     37.90 o
   4  -1   3       45.07       51.06      2.88 o
   5  -1   3     4471.03     4613.49     23.68 o
   6  -1   3        2.65        3.63      2.23 o
   7  -1   3     1574.29     1580.77     13.81 o
  -8   0   3      552.02      562.02      9.57 o
  -7   0   3      913.80      961.97     11.15 o
  -6   0   3      105.35       87.43      4.78 o
  -5   0   3     3070.84     3083.23     26.94 o
  -4   0   3      432.50      464.84      4.53 o
  -2   0   3     1151.50     1140.49      5.96 o
  -1   0   3      796.45      763.49      5.46 o
   0   0   3       41.86       37.26      1.48 o
   2   0   3     4169.54     4288.94     26.16 o
   3   0   3       62.32       83.90      2.94 o
   4   0   3     2383.77     2375.67     15.30 o
   5   0   3      406.54      429.01      4.56 o
   6   0   3     2183.00     2242.07     19.78 o
   7   0   3      855.99      875.62     14.04 o
  -8   1   3     1116.01     1103.79     14.44 o
  -7   1   3        0.12        2.24      3.03 o
  -6   1   3     1099.01     1155.47     11.89 o
  -5   1   3       39.14       33.40      5.69 o
  -4   1   3     1238.26     1176.52      5.67 o
  -3   1   3     3184.13     3075.85     25.58 o
  -2   1   3     2183.63     2225.21     12.37 o
  -1   1   3     4140.95     4067.92     44.70 o
   0   1   3     3619.84     3721.21     33.60 o
   1   1   3     5661.36     5634.02     46.66 o
   2   1   3      505.61      537.57      4.67 o
   3   1   3     5256.73     5126.96     40.64 o
   4   1   3      681.62      702.06      6.10 o
   5   1   3     1401.20     1434.86     14.44 o
   6   1   3      343.51      351.28      6.45 o
   7   1   3      581.07      570.98     18.28 o
  -8   2   3      116.27      119.13      6.36 o
  -7   2   3     3761.73     3688.80     31.05 o
  -6   2   3        8.37       13.66      1.04 o
  -5   2   3      329.83      319.63      3.05 o
  -4   2   3      289.28      296.54      2.28 o
  -3   2   3     4823.32     4972.81     53.76 o
  -2   2   3     3674.65     3596.17     22.21 o
  -1   2   3      745.59      770.33      4.82 o
   0   2   3     2960.42     3002.46     16.43 o
   1   2   3        8.01        1.76      1.76 o
   2   2   3     5608.30     5478.87     43.91 o
   3   2   3      653.17      601.56      7.75 o
   4   2   3     1716.50     1780.95     14.57 o
   5   2   3      238.78      230.77     10.56 o
   6   2   3      871.37      833.75     12.87 o
   7   2   3     1189.44     1192.33     21.39 o
  -8   3   3     1057.57     1047.66     16.51 o
  -7   3   3     1836.81     1819.14     14.93 o
  -6   3   3      882.85      901.82      7.59 o
  -5   3   3     2648.88     2614.33     14.46 o
  -4   3   3     1766.51     1724.37      8.63 o
  -3   3   3     3642.16     3713.96     17.72 o
  -2   3   3      702.05      782.39      5.09 o
  -1   3   3     4324.43     4383.13     25.00 o
   0   3   3     1334.55     1300.17      9.78 o
   1   3   3      750.54      660.58      4.83 o
   2   3   3     1468.01     1495.08     10.58 o
   3   3   3     1203.02     1250.56     11.16 o
   4   3   3     4212.80     4263.92     32.90 o
   5   3   3       57.93       70.88      4.98 o
   6   3   3     1991.63     1940.16     29.29 o
  -8   4   3      149.75      149.05      5.91 o
  -7   4   3      251.89      250.11      5.51 o
  -6   4   3     1832.04     1843.03     14.91 o
  -5   4   3      546.74      508.30      5.34 o
  -4   4   3     2584.69     2518.95     14.66 o
  -3   4   3       47.42       41.89      2.55 o
  -2   4   3     8465.53     8448.25     93.97 o
  -1   4   3     3447.06     3630.59     22.85 o
   0   4   3     1118.55     1147.94      9.24 o
   1   4   3     1432.68     1404.69     12.36 o
   2   4   3      433.93      446.94      4.98 o
   3   4   3     1760.14     1742.12     15.58 o
   4   4   3      595.29      610.61      8.84 o
   5   4   3     2307.05     2267.94     32.66 o
   6   4   3      212.81      214.42      7.69 o
  -7   5   3      556.33      583.13      9.20 o
  -6   5   3      114.97      105.31      4.24 o
  -5   5   3     1858.81     1892.58     15.05 o
  -4   5   3      732.54      740.90      8.25 o
  -3   5   3     2384.53     2453.42     24.38 o
  -2   5   3     3054.29     3112.63     24.39 o
  -1   5   3     3538.31     3615.07     33.77 o
   0   5   3     3127.93     3075.76     35.66 o
   1   5   3      212.18      217.89      4.03 o
   2   5   3      486.84      495.40      8.72 o
   3   5   3      109.24      111.35      4.81 o
   4   5   3     1694.68     1731.55     17.34 o
   5   5   3      872.07      877.58     18.59 o
  -7   6   3      622.72      594.98     10.43 o
  -6   6   3     1715.82     1734.76     18.75 o
  -5   6   3      675.90      700.76      8.48 o
  -4   6   3       25.75       30.10      2.80 o
  -3   6   3     1307.63     1325.02     12.10 o
  -2   6   3      259.44      496.19     40.27 o
  -1   6   3     3212.00     3160.66     22.42 o
   0   6   3      304.65      308.43      6.90 o
   1   6   3     4987.00     5041.41     36.59 o
   2   6   3       66.08       61.47      3.51 o
   3   6   3     2497.16     2541.93     24.76 o
   4   6   3      336.67      335.41      9.14 o
   5   6   3      260.99      273.20     10.28 o
  -6   7   3      445.45      483.70      8.95 o
  -5   7   3     1119.03     1107.40     11.94 o
  -4   7   3      702.90      725.45      8.91 o
  -3   7   3        3.19        2.59      1.82 o
  -2   7   3       57.67       75.33      2.39 o
  -1   7   3       33.13       68.29     17.06 o
   0   7   3     2236.84     2257.24     22.31 o
   1   7   3     1876.89     1868.44     19.73 o
   2   7   3      142.90      141.06      8.64 o
   3   7   3     1160.98     1193.53     19.29 o
   4   7   3      423.95      422.26     11.06 o
  -5   8   3     1825.54     1823.54     20.56 o
  -4   8   3        6.12       16.79      2.89 o
  -3   8   3     1308.32     1291.71     26.33 o
  -2   8   3       32.71       46.94      5.77 o
  -1   8   3      980.66      936.24     12.46 o
   0   8   3      961.28      952.31     13.01 o
   1   8   3       98.21       95.55      4.25 o
   2   8   3      988.20      983.34     13.86 o
   3   8   3        3.53       13.74      3.48 o
  -4   9   3     2315.36     2269.40     21.33 o
  -3   9   3      841.13      863.45     11.73 o
  -2   9   3      705.15      725.73     18.51 o
  -1   9   3      317.51      299.91      8.60 o
   0   9   3      942.76      910.53     16.68 o
   1   9   3     1130.47     1146.98     19.00 o
  -1 -10   4      181.51      181.11      5.20 o
   0 -10   4       49.60       46.78      3.07 o
   1 -10   4       76.58       79.97      3.43 o
   2 -10   4      292.87      282.39      6.28 o
  -3  -9   4     1897.15     1923.33     23.53 o
  -2  -9   4      671.59      652.09      9.92 o
  -1  -9   4      974.43      929.77     11.52 o
   0  -9   4      542.94      544.01      7.44 o
   1  -9   4      203.18      200.43      5.05 o
   2  -9   4      407.15      373.01      6.88 o
   3  -9   4        6.02       -0.67      2.64 o
   4  -9   4     1226.46     1184.56     13.98 o
  -4  -8   4      165.18      161.34      7.47 o
  -3  -8   4      553.25      578.05      9.52 o
  -2  -8   4     1343.31     1356.42     14.73 o
  -1  -8   4     2715.10     2697.92     20.29 o
   0  -8   4      405.19      393.13      7.38 o
   1  -8   4     1012.34      993.39     11.03 o
   2  -8   4      230.63      225.42     11.41 o
   3  -8   4     1641.96     1664.16     14.30 o
   4  -8   4      483.67      466.76      7.25 o
   5  -8   4       50.05       50.12      2.83 o
  -5  -7   4      284.12      295.08      6.40 o
  -4  -7   4      498.29      516.94      8.52 o
  -3  -7   4       95.60      105.48      3.61 o
  -2  -7   4     1448.45     1419.50     14.83 o
  -1  -7   4       46.72       42.54      2.05 o
   0  -7   4     4917.31     5067.04     33.62 o
   1  -7   4     1540.85     1515.14     14.82 o
   2  -7   4     3073.04     3089.50     22.77 o
   3  -7   4       24.52       25.10      2.43 o
   4  -7   4     1473.94     1472.67     12.79 o
   5  -7   4      794.86      793.68      9.16 o
   6  -7   4       70.86       73.92      3.63 o
  -6  -6   4     1284.19     1279.21     18.84 o
  -5  -6   4     1500.35     1522.69     14.53 o
  -4  -6   4      262.33      245.44      4.37 o
  -3  -6   4      282.44      283.54      5.31 o
  -2  -6   4      113.35      105.49      3.02 o
  -1  -6   4     1793.04     1803.11     14.37 o
   0  -6   4     2301.82     2242.75     26.42 o
   1  -6   4       57.34       43.37      2.12 o
   2  -6   4      708.37      685.16      7.17 o
   3  -6   4      237.71      242.88      4.25 o
   4  -6   4     2721.04     2727.86     21.09 o
   5  -6   4      339.71      341.01      6.18 o
   6  -6   4     1756.45     1792.19     19.89 o
  -7  -5   4       63.38       50.16      8.00 o
  -6  -5   4     1500.86     1551.63     20.60 o
  -5  -5   4       62.88       71.69      2.29 o
  -4  -5   4     3103.08     3032.23     17.82 o
  -3  -5   4      918.83      875.30      6.73 o
  -2  -5   4     3341.67     3340.09     19.80 o
  -1  -5   4        2.72        8.04      2.29 o
   0  -5   4     1281.23     1209.54      9.12 o
   1  -5   4     2488.48     2549.24     18.03 o
   2  -5   4        4.49       14.27      2.06 o
   3  -5   4      637.63      611.29      6.03 o
   4  -5   4       54.76       54.99      2.98 o
   5  -5   4     3154.68     3151.73     19.49 o
   6  -5   4     1051.52     1081.53     11.18 o
   7  -5   4      354.75      372.24      7.17 o
  -7  -4   4      408.33      429.73     25.48 o
  -5  -4   4     2248.20     2198.84     13.83 o
  -4  -4   4     3006.01     3020.63     15.82 o
  -3  -4   4     2510.76     2675.32     15.32 o
  -2  -4   4     2460.77     2419.35     13.96 o
  -1  -4   4     1929.86     1862.34      9.91 o
   0  -4   4     7148.96     7567.47     90.28 o
   1  -4   4      710.12      710.36      5.33 o
   2  -4   4     2436.85     2540.37     15.86 o
   3  -4   4       67.81       66.11      1.92 o
   4  -4   4      997.68      973.84      7.65 o
   5  -4   4      752.29      742.14      8.99 o
   6  -4   4      849.65      866.29     10.11 o
   7  -4   4     1825.36     1835.72     18.33 o
  -8  -3   4     1180.00     1169.88     24.94 o
  -7  -3   4      115.49      128.32      6.92 o
  -6  -3   4     1062.69     1047.66     12.14 o
  -5  -3   4        4.18        2.17      3.78 o
  -4  -3   4     1202.26     1164.99      7.92 o
  -3  -3   4     5232.74     5135.40     29.84 o
  -2  -3   4      433.83      465.15      4.29 o
  -1  -3   4     2539.17     2468.19     27.98 o
   0  -3   4       26.90       26.94      0.80 o
   1  -3   4    13175.32    12987.51    188.38 o
   2  -3   4      622.66      645.50      6.23 o
   3  -3   4     2035.78     2052.81     11.77 o
   4  -3   4        0.47        3.65      1.16 o
   5  -3   4      936.68      935.40      8.00 o
   6  -3   4     1303.57     1341.83     12.37 o
   7  -3   4        3.88       17.81      2.39 o
  -8  -2   4      965.99      923.92     19.85 o
  -7  -2   4     2054.11     2051.35     19.39 o
  -6  -2   4      757.52      775.52     19.98 o
  -5  -2   4     3587.73     3598.26     29.03 o
  -4  -2   4     2323.78     2295.99     13.01 o
  -3  -2   4      113.99      103.61      1.17 o
  -2  -2   4      437.59      394.23      2.60 o
  -1  -2   4      234.61      246.12      2.42 o
   0  -2   4     3506.43     3754.33     24.24 o
   1  -2   4     1470.59     1460.18      7.64 o
   2  -2   4     3680.94     3708.78     19.07 o
   3  -2   4     4292.32     4284.73     22.03 o
   4  -2   4      507.66      468.05      4.70 o
   5  -2   4      884.69      901.64      7.81 o
   6  -2   4      965.76      967.19      9.91 o
   7  -2   4      444.91      450.36      7.04 o
  -8  -1   4      416.74      400.43     11.72 o
  -7  -1   4     3310.33     3425.16     28.43 o
  -6  -1   4        2.18       13.58     11.80 o
  -5  -1   4     1579.21     1566.79     10.79 o
  -4  -1   4      143.66      119.69      1.31 o
  -3  -1   4     8655.42     8349.32    166.04 o
  -2  -1   4      662.41      662.50      4.64 o
  -1  -1   4     1134.49     1154.18      6.40 o
   0  -1   4     2279.07     2410.76     12.67 o
   1  -1   4      135.13      117.15      2.41 o
   2  -1   4    14859.26    15071.69    186.23 o
   3  -1   4      543.93      519.30      5.56 o
   4  -1   4     1924.93     1909.26     14.11 o
   5  -1   4        5.82       13.06      3.37 o
   6  -1   4     2899.34     2911.91     20.37 o
   7  -1   4       28.23       31.53      2.30 o
  -8   0   4     1050.16     1058.89     15.31 o
  -7   0   4      529.99      518.26      8.38 o
  -6   0   4     1315.92     1364.06     13.04 o
  -5   0   4      344.78      306.44      3.46 o
  -4   0   4     7228.84     7128.78     66.07 o
  -3   0   4      752.44      659.37      4.25 o
  -2   0   4    11770.11    11718.62    138.10 o
  -1   0   4     4876.40     4931.99     74.37 o
   0   0   4        1.48        7.82      1.03 o
   1   0   4     1852.09     1865.21     11.48 o
   2   0   4        3.39        2.96      1.24 o
   3   0   4      671.59      635.42      6.14 o
   4   0   4     3109.89     3172.34     39.43 o
   5   0   4     1098.98     1116.32     10.07 o
   6   0   4      835.03      802.32     16.77 o
   7   0   4     1333.10     1326.48     22.78 o
  -8   1   4      142.80      145.47      4.66 o
  -7   1   4     2194.99     2183.93     25.22 o
  -6   1   4      684.71      666.80      7.74 o
  -5   1   4      179.16      199.43      4.24 o
  -4   1   4     1259.97     1324.06      6.34 o
  -3   1   4     2458.12     2586.68     11.29 o
  -2   1   4    18103.26    18303.58    146.22 o
  -1   1   4      164.71      163.74      1.89 o
   0   1   4     6885.15     6880.76     71.30 o
   1   1   4     1073.13     1111.70      8.41 o
   2   1   4     4950.84     4916.64     30.24 o
   3   1   4      207.71      216.10      3.81 o
   4   1   4      760.30      766.18      7.93 o
   5   1   4      744.31      696.51      8.31 o
   6   1   4       61.84       66.55      4.64 o
   7   1   4     1021.68      991.17     29.49 o
  -8   2   4     1788.53     1814.80     23.09 o
  -7   2   4      792.75      796.42     12.50 o
  -6   2   4      926.93      923.26      7.05 o
  -5   2   4      562.89      568.67      4.99 o
  -4   2   4       42.96       67.41      1.93 o
  -3   2   4     2227.73     2369.32     15.34 o
  -2   2   4       45.68       62.98      1.36 o
  -1   2   4     5333.70     5456.73     39.89 o
   0   2   4     3323.58     3245.13     21.08 o
   1   2   4     3259.68     3214.12     20.12 o
   2   2   4      553.29      555.14      5.85 o
   3   2   4     2550.41     2431.88     18.20 o
   4   2   4     2687.04     2664.26     20.74 o
   5   2   4        8.50       12.11      2.83 o
   6   2   4      103.36      118.98      5.41 o
  -8   3   4      727.02      748.75     13.14 o
  -7   3   4     2247.66     2206.42     24.43 o
  -6   3   4     2549.17     2567.54     18.19 o
  -5   3   4       25.12       26.15      1.10 o
  -4   3   4      855.99      834.59      5.43 o
  -3   3   4      122.77      113.96      2.01 o
  -2   3   4      799.23      710.28      5.42 o
  -1   3   4     1281.73     1292.84     10.00 o
   0   3   4       24.89       26.70      1.93 o
   1   3   4     2580.68     2595.61     32.90 o
   2   3   4      554.38      571.35      6.96 o
   3   3   4     3047.16     3047.48     22.38 o
   4   3   4        2.60       10.28      2.63 o
   5   3   4      910.75      970.08     20.56 o
   6   3   4       14.06       16.79      3.03 o
  -8   4   4       27.86       20.28      4.00 o
  -7   4   4     2458.16     2448.81     22.83 o
  -6   4   4      237.77      221.31      4.36 o
  -5   4   4     5766.56     5818.20     34.73 o
  -4   4   4     2147.08     2190.10     13.17 o
  -3   4   4      966.74      967.64      7.62 o
  -2   4   4      189.55      202.01      6.58 o
  -1   4   4     2404.02     2412.09     20.03 o
   0   4   4     1815.07     1809.34     13.33 o
   1   4   4       89.58       99.40      3.24 o
   2   4   4      655.03      658.61     10.45 o
   3   4   4       27.10       33.13      3.49 o
   4   4   4     2116.92     2184.10     32.67 o
   5   4   4     1572.96     1618.11     27.63 o
   6   4   4      575.54      593.83     14.34 o
  -7   5   4       68.28       64.84      3.22 o
  -6   5   4     1530.82     1512.23     16.29 o
  -5   5   4     1998.75     1994.29     15.71 o
  -4   5   4        9.13       11.90      1.67 o
  -3   5   4     1979.62     2018.17     15.47 o
  -2   5   4      764.98      909.03     15.32 o
  -1   5   4     2335.42     2279.64     16.80 o
   0   5   4      140.32      128.37      4.04 o
   1   5   4     2473.70     2508.15     21.02 o
   2   5   4       70.49       72.36      3.16 o
   3   5   4      776.94      784.97     15.42 o
   4   5   4      388.51      435.34     14.25 o
   5   5   4      377.83      383.70     11.95 o
  -7   6   4      442.79      419.94      8.10 o
  -6   6   4        0.67        2.48      2.12 o
  -5   6   4      854.93      858.95     14.05 o
  -4   6   4     1483.81     1537.45     13.65 o
  -3   6   4       25.28       22.59      3.81 o
  -2   6   4     1032.60     1060.98      9.09 o
  -1   6   4        7.50       47.23     12.98 o
   0   6   4     2855.61     2943.78     30.83 o
   1   6   4      542.56      527.27      8.30 o
   2   6   4      608.26      584.48     12.67 o
   3   6   4      140.95      134.34      4.64 o
   4   6   4      806.23      806.74     19.27 o
  -6   7   4     1475.43     1449.79     17.19 o
  -5   7   4      650.53      655.41      9.00 o
  -4   7   4       26.32       23.00      3.15 o
  -3   7   4      832.32      838.82      9.79 o
  -2   7   4      275.66      248.79      5.42 o
  -1   7   4       56.41       67.15      4.90 o
   0   7   4     1283.57     1287.21     23.83 o
   1   7   4      630.72      646.90     10.18 o
   2   7   4      755.15      763.31     11.51 o
   3   7   4      687.96      668.39     11.92 o
  -5   8   4      164.98      165.89      4.84 o
  -4   8   4     2520.69     2415.10     21.61 o
  -3   8   4      268.17      260.63      7.03 o
  -2   8   4       83.73      101.66      4.61 o
  -1   8   4       48.20       55.97      4.24 o
   0   8   4      198.02      220.25      7.77 o
   1   8   4      814.16      843.55     12.48 o
   2   8   4      105.38      112.26      8.38 o
  -3   9   4     1622.23     1673.23     20.53 o
  -2   9   4      625.24      604.04     11.27 o
  -1   9   4      367.41      365.20     16.47 o
   0   9   4      281.27      279.67      9.35 o
  -1 -10   5      353.15      333.98      6.96 o
   0 -10   5      461.37      463.75      7.18 o
   1 -10   5        0.94       -4.28      5.31 o
   2 -10   5      672.06      648.72      9.81 o
  -3  -9   5      122.10      119.26      5.52 o
  -2  -9   5     1864.26     1861.73     19.08 o
  -1  -9   5      826.77      795.75      9.49 o
   0  -9   5      421.28      393.59      7.04 o
   1  -9   5      259.96      254.79      5.67 o
   2  -9   5        4.38        8.04      2.54 o
   3  -9   5      422.72      410.58      7.57 o
   4  -9   5      789.05      772.46      9.82 o
  -4  -8   5     1621.30     1627.96     20.85 o
  -3  -8   5        5.18        2.28      3.07 o
  -2  -8   5     2024.17     1984.04     21.21 o
  -1  -8   5      317.60      314.06      6.80 o
   0  -8   5     2283.91     2237.93     19.46 o
   1  -8   5       26.44       21.32      5.20 o
   2  -8   5      856.44      836.20     10.89 o
   3  -8   5       39.24       34.87      3.07 o
   4  -8   5     1178.68     1148.08     11.72 o
   5  -8   5     1226.98     1184.93     12.46 o
  -5  -7   5      950.03      930.91     12.36 o
  -4  -7   5       12.49        9.54      2.45 o
  -3  -7   5      628.13      626.98      8.04 o
  -2  -7   5       43.54       37.75      3.35 o
  -1  -7   5     1201.42     1203.35     11.50 o
   0  -7   5      177.54      178.90      4.11 o
   1  -7   5     2416.41     2447.83     19.10 o
   2  -7   5       30.62       20.51      2.29 o
   3  -7   5     2597.36     2615.48     21.16 o
   4  -7   5      414.06      404.08      6.45 o
   5  -7   5       32.93       35.34      2.39 o
   6  -7   5      729.55      723.42     10.42 o
  -6  -6   5      772.32      752.04     13.86 o
  -5  -6   5     1151.40     1149.92     12.28 o
  -4  -6   5     1209.50     1247.91     11.15 o
  -3  -6   5      318.84      301.92      4.10 o
  -2  -6   5      126.57      126.29      2.94 o
  -1  -6   5       82.96       88.24      4.79 o
   0  -6   5     1276.94     1223.86     10.02 o
   1  -6   5     4014.37     3995.20     32.61 o
   2  -6   5      518.56      539.39      6.51 o
   3  -6   5     2079.58     2042.14     24.15 o
   4  -6   5      905.99      873.68     10.20 o
   5  -6   5     2982.88     2950.99     22.54 o
   6  -6   5        2.48       -2.54      2.32 o
  -7  -5   5      546.52      579.47     14.65 o
  -6  -5   5        5.42       13.51      5.41 o
  -5  -5   5     2928.13     3004.04     26.74 o
  -4  -5   5      222.82      235.38      4.12 o
  -3  -5   5     1828.85     1858.10     12.74 o
  -2  -5   5      302.45      290.37      3.50 o
  -1  -5   5      999.83     1026.10     12.33 o
   0  -5   5      978.86     1033.71      8.07 o
   1  -5   5       43.79       63.15      2.05 o
   2  -5   5     1731.07     1641.53     11.23 o
   3  -5   5      557.26      552.22      5.85 o
   4  -5   5     1574.03     1608.59     12.49 o
   5  -5   5      347.03      351.19      5.17 o
   6  -5   5     2741.64     2767.68     23.61 o
  -7  -4   5      371.74      373.69     11.23 o
  -6  -4   5      860.26      849.07     11.25 o
  -5  -4   5       75.42       76.11      2.90 o
  -4  -4   5     1864.26     1902.66     11.31 o
  -3  -4   5     5379.57     5385.54     54.13 o
  -2  -4   5     1966.67     2067.80     18.45 o
  -1  -4   5     1350.00     1332.29     12.83 o
   0  -4   5      875.35      908.80      7.93 o
   1  -4   5     5308.96     5325.05     40.12 o
   2  -4   5      658.74      655.79      6.51 o
   3  -4   5      661.65      698.66      6.48 o
   4  -4   5      143.29      145.29      3.01 o
   5  -4   5     1267.30     1232.63     13.04 o
   6  -4   5     2680.80     2759.66     28.92 o
   7  -4   5       77.13       84.46      3.37 o
  -8  -3   5      184.30      178.39     13.10 o
  -7  -3   5      410.45      407.38      8.23 o
  -6  -3   5      388.81      391.42     15.07 o
  -5  -3   5      216.47      204.92      2.11 o
  -4  -3   5     2335.92     2276.45     11.97 o
  -3  -3   5      715.40      764.61      5.01 o
  -2  -3   5     5092.43     5135.49     45.21 o
  -1  -3   5      109.51      115.57      1.86 o
   0  -3   5    11345.53    12680.08    166.73 o
   1  -3   5      446.08      444.43      7.43 o
   2  -3   5     4928.18     5034.06     24.45 o
   3  -3   5      896.07      843.95      6.55 o
   4  -3   5      173.65      174.16      3.28 o
   5  -3   5      641.28      627.26      6.75 o
   6  -3   5      310.64      314.15      5.58 o
   7  -3   5     2165.85     2162.95     21.90 o
  -8  -2   5      972.78      936.95     31.60 o
  -7  -2   5     1777.31     1793.48     24.96 o
  -6  -2   5      791.02      778.45      8.76 o
  -5  -2   5       16.50       18.83      3.23 o
  -4  -2   5     1389.88     1402.83      7.14 o
  -3  -2   5     2748.58     2706.53     16.01 o
  -2  -2   5     2453.22     2541.64     18.14 o
  -1  -2   5      886.40      821.77      5.43 o
   0  -2   5     1475.60     1483.99     10.73 o
   1  -2   5      849.42      786.83      5.47 o
   2  -2   5     7042.72     7198.96     50.83 o
   3  -2   5      367.28      337.22      5.10 o
   4  -2   5     1671.35     1659.65     10.75 o
   5  -2   5      293.39      320.37      4.51 o
   6  -2   5     1391.95     1371.34     12.79 o
   7  -2   5       48.18       48.01      2.85 o
  -8  -1   5     1575.48     1590.72     35.45 o
  -7  -1   5      137.82      139.52      4.20 o
  -6  -1   5     3126.75     3184.77     22.51 o
  -5  -1   5       15.93       15.22      1.66 o
  -4  -1   5     6461.17     6352.02     44.35 o
  -3  -1   5      425.98      423.60      3.02 o
  -2  -1   5     4198.68     4281.12     42.80 o
  -1  -1   5      397.45      359.75      3.63 o
   0  -1   5       66.20       82.34      1.52 o
   1  -1   5     1291.96     1259.67     10.56 o
   2  -1   5      462.07      398.89      4.81 o
   3  -1   5     5967.49     5927.39     35.94 o
   4  -1   5     1387.32     1375.33     11.17 o
   5  -1   5     1253.20     1241.42     11.33 o
   6  -1   5       92.07      100.48      3.24 o
   7  -1   5      914.77      928.98     15.76 o
  -8   0   5       22.32       24.22      5.25 o
  -7   0   5     2094.65     2102.44     20.70 o
  -6   0   5     2165.81     2205.05     22.89 o
  -5   0   5     1711.49     1712.03      9.67 o
  -4   0   5     1855.93     1922.79      9.62 o
  -3   0   5     3176.65     3134.15     20.13 o
  -2   0   5     7867.23     7572.93    105.59 o
  -1   0   5      623.18      573.87      5.48 o
   0   0   5      798.76      772.14      5.57 o
   1   0   5       50.51       62.05      1.48 o
   2   0   5     5794.29     5909.49     42.34 o
   3   0   5     2622.53     2622.28     16.80 o
   4   0   5      705.17      679.23      7.03 o
   5   0   5     3086.68     3178.36     35.96 o
   6   0   5      530.10      549.47      9.26 o
   7   0   5      880.41      875.19     28.00 o
  -8   1   5      418.77      417.56     10.30 o
  -7   1   5       68.17       68.64      3.62 o
  -6   1   5      565.24      542.49      7.75 o
  -5   1   5     2012.29     2026.51     13.26 o
  -4   1   5       34.25       27.95      1.16 o
  -3   1   5     5787.41     5914.29     48.21 o
  -2   1   5     1549.42     1647.75     11.57 o
  -1   1   5     9655.64     9701.15     95.04 o
   0   1   5      415.28      417.19      4.06 o
   1   1   5     3096.10     3181.48     23.41 o
   2   1   5      194.66      199.01      5.80 o
   3   1   5      516.87      534.46      6.79 o
   4   1   5     2009.44     1954.46     16.01 o
   5   1   5      116.54      125.36      5.11 o
   6   1   5      907.05      870.63     12.30 o
   7   1   5        0.34       -1.97      4.64 o
  -8   2   5       77.28       68.43      5.74 o
  -7   2   5     2327.39     2304.14     26.23 o
  -6   2   5     1044.37     1006.52      8.56 o
  -5   2   5      136.59      149.98      2.02 o
  -4   2   5      156.17      159.81      1.91 o
  -3   2   5      121.10      128.26      1.58 o
  -2   2   5     7794.36     7899.63     63.88 o
  -1   2   5     2073.50     2044.67     16.44 o
   0   2   5     2867.76     2878.17     25.23 o
   1   2   5     1337.27     1236.96     11.43 o
   2   2   5     2031.04     2010.03     19.91 o
   3   2   5      858.93      899.35      9.75 o
   4   2   5     1161.05     1169.38     17.76 o
   5   2   5      750.09      737.84     14.43 o
   6   2   5       91.98       90.13      4.40 o
  -8   3   5      112.25      122.47      7.50 o
  -7   3   5     1320.69     1247.25     13.26 o
  -6   3   5      201.83      228.56      4.59 o
  -5   3   5     1084.82     1106.94      7.76 o
  -4   3   5      443.06      450.54      3.64 o
  -3   3   5     1092.51     1077.58      6.32 o
  -2   3   5        1.50        5.54      1.40 o
  -1   3   5     1283.97     1227.37     30.09 o
   0   3   5     8621.72     8773.12     73.09 o
   1   3   5       75.41       65.49      2.64 o
   2   3   5     2065.12     2045.02     19.99 o
   3   3   5      555.68      542.62     12.59 o
   4   3   5     2257.36     2366.67     25.95 o
   5   3   5      265.89      269.89      9.23 o
   6   3   5      567.86      558.49     13.86 o
  -8   4   5      779.26      775.82     20.65 o
  -7   4   5       49.28       58.58      2.76 o
  -6   4   5     2736.17     2782.23     24.69 o
  -5   4   5      115.84      110.32      2.49 o
  -4   4   5     1537.90     1525.05     12.27 o
  -3   4   5       24.82       24.67      2.96 o
  -2   4   5     1451.15     1542.15     14.91 o
  -1   4   5     2053.92     2094.22     20.56 o
   0   4   5       21.45       39.00      4.33 o
   1   4   5     1577.02     1506.75     17.56 o
   2   4   5      859.69      856.41     11.72 o
   3   4   5      776.57      794.46     11.79 o
   4   4   5      403.39      427.19      8.72 o
   5   4   5     1625.31     1691.18     29.62 o
  -7   5   5      449.69      448.38      7.81 o
  -6   5   5      261.71      282.12      5.93 o
  -5   5   5     1440.55     1473.06     13.11 o
  -4   5   5     4885.33     4951.07     31.25 o
  -3   5   5      148.58      169.94      6.40 o
  -2   5   5     2231.90     2274.28     19.56 o
  -1   5   5     1339.96     1330.13     20.08 o
   0   5   5     3488.36     3561.16     32.84 o
   1   5   5      251.85      246.20     10.09 o
   2   5   5      761.91      773.33     12.24 o
   3   5   5       70.70       69.49     12.53 o
   4   5   5      474.93      477.56     13.88 o
  -6   6   5      770.17      747.44     10.82 o
  -5   6   5     1092.33     1144.24     11.67 o
  -4   6   5       98.27       95.66      3.20 o
  -3   6   5     1044.85     1082.60     11.19 o
  -2   6   5       91.31      186.10     11.21 o
  -1   6   5     1433.82     1465.57     17.90 o
   0   6   5       98.09       96.80      3.50 o
   1   6   5     2967.22     2885.33     45.43 o
   2   6   5     1927.14     1914.03     24.01 o
   3   6   5      158.94      145.83      5.53 o
   4   6   5      555.27      550.13     15.81 o
  -6   7   5      416.52      437.88      8.54 o
  -5   7   5      230.83      248.32      5.44 o
  -4   7   5     1240.46     1270.02     12.79 o
  -3   7   5      405.81      436.65      7.12 o
  -2   7   5      131.16      126.77      4.84 o
  -1   7   5       45.18       45.13      5.31 o
   0   7   5     1073.31     1089.37     20.78 o
   1   7   5     3226.21     3280.46     36.78 o
   2   7   5      187.65      188.34      7.00 o
   3   7   5      538.64      524.05     11.45 o
  -4   8   5      123.82      128.23      4.40 o
  -3   8   5      969.17      952.97     13.93 o
  -2   8   5      666.26      664.95     11.43 o
  -1   8   5        2.14       -1.00      4.03 o
   0   8   5      497.38      493.34     11.59 o
   1   8   5       11.89       26.72     13.23 o
  -1 -10   6      731.67      685.85     10.34 o
   0 -10   6       48.62       52.67      3.28 o
   1 -10   6     1166.04     1123.27     13.44 o
  -3  -9   6      206.38      186.14      6.78 o
  -2  -9   6      279.05      299.35      7.37 o
  -1  -9   6      587.62      573.28      7.77 o
   0  -9   6     1495.67     1462.46     15.02 o
   1  -9   6      235.74      231.16      5.50 o
   2  -9   6       86.23       74.06      3.41 o
   3  -9   6      504.00      459.77      7.16 o
  -4  -8   6       13.68       16.27      3.78 o
  -3  -8   6     2304.28     2267.61     24.31 o
  -2  -8   6      414.54      423.24      8.51 o
  -1  -8   6     4194.78     4209.19     31.71 o
   0  -8   6       14.26        2.47      6.01 o
   1  -8   6     2480.91     2509.57     22.15 o
   2  -8   6      762.46      756.84     12.77 o
   3  -8   6      217.61      197.62      4.56 o
   4  -8   6      147.99      149.62      4.19 o
  -5  -7   6      287.09      282.15      9.02 o
  -4  -7   6     1126.28     1159.49     14.16 o
  -3  -7   6      401.86      397.82      6.37 o
  -2  -7   6      914.74      879.38     10.38 o
  -1  -7   6      553.95      545.30      7.17 o
   0  -7   6     4011.22     4098.59     29.67 o
   1  -7   6     4404.62     4254.59     37.30 o
   2  -7   6      314.78      303.75      4.99 o
   3  -7   6      601.12      596.61      7.37 o
   4  -7   6      340.96      340.46      5.69 o
   5  -7   6      728.92      709.21      9.07 o
  -6  -6   6      336.89      329.65      9.18 o
  -5  -6   6     1702.23     1694.94     16.78 o
  -4  -6   6        8.88        6.87      2.25 o
  -3  -6   6      544.75      504.26      5.52 o
  -2  -6   6      754.61      733.42      7.65 o
  -1  -6   6      206.94      212.36      3.43 o
   0  -6   6     1707.03     1740.91     22.77 o
   1  -6   6      120.59      142.29      5.64 o
   2  -6   6     4082.87     4009.03     30.31 o
   3  -6   6       45.86       47.39      4.76 o
   4  -6   6      737.06      716.13      7.51 o
   5  -6   6       10.87        5.36      3.07 o
   6  -6   6      727.21      735.94     10.40 o
  -7  -5   6     1104.46     1137.66     18.09 o
  -6  -5   6     2228.90     2205.40     26.62 o
  -5  -5   6       32.09       29.68      2.68 o
  -4  -5   6     2980.82     3028.47     25.96 o
  -3  -5   6     2135.13     2169.23     16.12 o
  -2  -5   6       51.90       50.13      1.83 o
  -1  -5   6      350.93      346.09      4.73 o
   0  -5   6       15.33       21.46      1.17 o
   1  -5   6     2829.14     2699.93     16.72 o
   2  -5   6     2037.01     2053.21     14.50 o
   3  -5   6     2049.28     2139.16     14.37 o
   4  -5   6     1665.44     1660.24     13.07 o
   5  -5   6     1768.95     1737.45     15.79 o
   6  -5   6      617.53      618.54      8.43 o
  -7  -4   6      361.52      358.56      9.27 o
  -6  -4   6     1482.98     1459.81     16.87 o
  -5  -4   6      484.62      500.97      6.60 o
  -4  -4   6     4241.14     4352.93     31.77 o
  -3  -4   6      409.24      393.75      3.97 o
  -2  -4   6     6140.93     6088.55     52.56 o
  -1  -4   6       12.31       12.82      1.70 o
   0  -4   6      542.43      562.02      4.96 o
   1  -4   6      369.58      396.69      4.29 o
   2  -4   6     2028.34     2062.57     13.72 o
   3  -4   6     2586.70     2562.85     15.98 o
   4  -4   6       42.36       37.18      5.02 o
   5  -4   6     1574.76     1560.45     12.30 o
   6  -4   6       10.89       42.27      5.10 o
  -7  -3   6     1378.36     1398.31     37.69 o
  -6  -3   6      172.16      176.29      6.23 o
  -5  -3   6     1616.57     1580.05     11.72 o
  -4  -3   6       58.62       58.28      1.38 o
  -3  -3   6     6177.96     6264.63     72.42 o
  -2  -3   6     1247.38     1367.92      8.33 o
  -1  -3   6     1346.99     1357.92     12.38 o
   0  -3   6       55.85       40.48      1.38 o
   1  -3   6     4096.04     3972.85     28.56 o
   2  -3   6      855.64      815.61      7.81 o
   3  -3   6      172.75      173.04      6.50 o
   4  -3   6      980.95      977.92      8.39 o
   5  -3   6       88.40       84.78      3.23 o
   6  -3   6     1122.18     1111.11     11.55 o
   7  -3   6      209.93      201.20      5.23 o
  -8  -2   6      869.47      851.27     18.11 o
  -7  -2   6      530.02      500.26     10.33 o
  -6  -2   6     2340.23     2487.94     95.62 o
  -5  -2   6      311.32      304.04      2.56 o
  -4  -2   6      423.17      414.60      3.31 o
  -3  -2   6     1642.50     1686.00     11.56 o
  -2  -2   6     2111.27     2129.05     14.71 o
  -1  -2   6     3396.41     3543.09     46.16 o
   0  -2   6     1008.26     1069.56      7.12 o
   1  -2   6     2744.39     2728.35     17.13 o
   2  -2   6     1790.25     1695.74     11.88 o
   3  -2   6     3937.00     3865.70     23.74 o
   4  -2   6        4.52        3.34      1.53 o
   5  -2   6      133.19      128.01      3.08 o
   6  -2   6        1.59        2.24      2.92 o
   7  -2   6      530.74      540.08      7.85 o
  -8  -1   6       14.24       15.46      3.41 o
  -7  -1   6     3556.05     3598.07     25.54 o
  -6  -1   6      374.29      384.90      5.77 o
  -5  -1   6      716.93      725.87      6.16 o
  -4  -1   6        0.29        8.67      2.05 o
  -3  -1   6     1193.95     1180.96      8.41 o
  -2  -1   6     1897.99     1848.29     13.62 o
  -1  -1   6      126.16      143.12      2.35 o
   0  -1   6      912.12      879.77      9.16 o
   1  -1   6     1394.80     1465.20      9.60 o
   2  -1   6     2037.74     2034.71     15.89 o
   3  -1   6      637.62      599.52      5.90 o
   4  -1   6     1415.36     1422.21     10.77 o
   5  -1   6      458.65      462.15      7.30 o
   6  -1   6      950.04      970.50     11.74 o
  -8   0   6      431.75      436.30     16.80 o
  -7   0   6      273.21      297.74      5.21 o
  -6   0   6     1412.31     1431.46     11.85 o
  -5   0   6     3143.81     3145.30     17.98 o
  -4   0   6      884.84      865.75      5.37 o
  -3   0   6     4322.45     4505.13     35.79 o
  -2   0   6     1837.59     1860.78     21.49 o
  -1   0   6     4078.79     4082.54     35.53 o
   0   0   6     1034.85     1057.61      8.94 o
   1   0   6       76.11       48.04      1.55 o
   2   0   6        7.09       12.11      1.74 o
   3   0   6     1727.40     1791.10     18.30 o
   4   0   6     1274.57     1262.91     13.12 o
   5   0   6       63.75       77.08      3.19 o
   6   0   6     1396.61     1406.66     20.56 o
  -8   1   6       18.81       13.13      2.58 o
  -7   1   6      180.58      177.19      4.81 o
  -6   1   6     2487.41     2471.45     21.24 o
  -5   1   6       94.67      102.56      1.63 o
  -4   1   6     2319.12     2371.52     12.25 o
  -3   1   6       75.91      113.53      2.80 o
  -2   1   6     7433.02     7421.65     71.46 o
  -1   1   6      677.13      759.06      6.32 o
   0   1   6     2505.52     2391.87     25.01 o
   1   1   6      194.76      165.83      3.20 o
   2   1   6     1427.72     1405.21     15.84 o
   3   1   6      381.65      350.52      6.57 o
   4   1   6       78.30       64.87      8.80 o
   5   1   6     2882.67     2863.21     39.16 o
   6   1   6       79.87       73.15      7.98 o
  -8   2   6      146.60      144.77      7.52 o
  -7   2   6       55.57       56.71      4.08 o
  -6   2   6      991.16      988.92     12.12 o
  -5   2   6      346.00      353.74      3.28 o
  -4   2   6     1010.35     1012.47      5.91 o
  -3   2   6      820.06      836.11      5.87 o
  -2   2   6      686.20      694.14      6.90 o
  -1   2   6     3999.58     3841.14     26.45 o
   0   2   6     4089.96     4179.98     33.41 o
   1   2   6      463.12      474.71      6.51 o
   2   2   6      655.09      637.57     10.81 o
   3   2   6     1211.54     1172.55     18.12 o
   4   2   6      952.90      936.45     32.33 o
   5   2   6       30.91       48.70      4.76 o
   6   2   6       67.62       60.32      4.93 o
  -8   3   6      990.01     1000.34     22.87 o
  -7   3   6      162.10      147.92      3.95 o
  -6   3   6     2357.06     2353.09     26.01 o
  -5   3   6       29.48       39.92      1.48 o
  -4   3   6      907.76      908.66      5.82 o
  -3   3   6      156.18      151.79      4.16 o
  -2   3   6      453.90      460.40     11.37 o
  -1   3   6     1201.16     1173.21     13.69 o
   0   3   6        7.07        5.75      1.46 o
   1   3   6     4247.06     4126.97     41.13 o
   2   3   6        3.59       17.14      4.45 o
   3   3   6     1622.27     1621.47     20.95 o
   4   3   6       92.93       95.41      7.01 o
   5   3   6     1389.46     1435.54     26.42 o
  -7   4   6     1180.03     1161.12     13.17 o
  -6   4   6      294.50      307.93      5.72 o
  -5   4   6     1479.20     1539.16     13.83 o
  -4   4   6     1775.59     1753.34     13.72 o
  -3   4   6       55.61       59.56      4.40 o
  -2   4   6      103.46      117.06      3.96 o
  -1   4   6      348.89      398.42     14.43 o
   0   4   6     3402.50     3365.34     35.08 o
   1   4   6     1440.19     1472.00     41.49 o
   2   4   6     1454.88     1473.97     26.03 o
   3   4   6      676.06      676.53     11.58 o
   4   4   6     1245.62     1277.33     17.65 o
   5   4   6     1176.76     1212.00     24.34 o
  -7   5   6     1336.50     1312.47     18.80 o
  -6   5   6      349.38      356.31      6.64 o
  -5   5   6     1530.71     1565.42     16.81 o
  -4   5   6      677.90      661.58      7.77 o
  -3   5   6     1491.28     1494.97     15.01 o
  -2   5   6      262.13      412.06      7.02 o
  -1   5   6     1830.09     1897.01     20.79 o
   0   5   6       10.02       12.28     10.26 o
   1   5   6      955.13      957.64     23.74 o
   2   5   6     1899.66     1771.58     22.37 o
   3   5   6       26.42       34.01      3.54 o
   4   5   6      666.89      675.92     17.78 o
  -6   6   6      143.09      139.96      4.47 o
  -5   6   6       75.30       76.54      2.92 o
  -4   6   6     2549.21     2609.61     20.27 o
  -3   6   6      788.32      817.14     11.96 o
  -2   6   6     2485.43     2542.88     22.69 o
  -1   6   6       26.57       26.50      9.96 o
   0   6   6     1738.96     1767.02     28.81 o
   1   6   6     1406.56     1384.71     19.71 o
   2   6   6      492.96      493.67     11.33 o
   3   6   6      305.20      308.72      8.51 o
  -5   7   6      746.48      787.06     10.22 o
  -4   7   6       76.01       63.80      4.28 o
  -3   7   6      620.00      635.50     10.67 o
  -2   7   6     1249.72     1254.23     16.02 o
   0   7   6      598.06      622.23     15.17 o
   1   7   6      548.29      523.56     11.60 o
   2   7   6     2132.48     2122.23     27.49 o
  -4   8   6      540.54      544.29     10.41 o
  -3   8   6     1116.17     1144.91     15.91 o
  -2   8   6        7.61       -2.68      3.29 o
  -1   8   6      288.22      291.14      9.22 o
   0   8   6        1.97       -1.21      4.09 o
  -3  -9   7      706.23      683.33     12.99 o
  -2  -9   7      111.78      117.80      5.00 o
  -1  -9   7     1000.66      981.90     14.26 o
   0  -9   7      109.25       95.82      3.95 o
   1  -9   7      750.62      724.96      9.99 o
   2  -9   7     1113.40     1083.90     11.59 o
   3  -9   7      207.79      190.49      4.95 o
  -4  -8   7     2925.21     2820.29     40.82 o
  -3  -8   7      200.90      192.42      5.46 o
  -2  -8   7      933.80      951.85     11.60 o
  -1  -8   7       18.33       19.84      2.56 o
   0  -8   7     1452.71     1429.94     14.19 o
   1  -8   7      358.77      333.89      5.60 o
   2  -8   7       14.20       14.70      2.02 o
   3  -8   7      552.34      522.98      7.54 o
   4  -8   7       33.38       38.18      2.85 o
  -5  -7   7      967.01      929.21     12.75 o
  -4  -7   7      486.66      476.46      8.64 o
  -3  -7   7     1633.12     1592.89     16.03 o
  -2  -7   7     1455.48     1392.44     13.29 o
  -1  -7   7     1079.64     1065.48     10.79 o
   0  -7   7      365.25      368.83      5.33 o
   1  -7   7     2234.91     2189.96     17.74 o
   2  -7   7     3216.37     3171.69     23.70 o
   3  -7   7      287.89      280.08      5.22 o
   4  -7   7      239.34      222.25      4.87 o
   5  -7   7        7.87        1.63      2.91 o
  -6  -6   7      380.18      386.60     10.24 o
  -5  -6   7       62.79       68.96      3.32 o
  -4  -6   7     1712.64     1796.95     14.74 o
  -3  -6   7      704.52      705.90      8.72 o
  -2  -6   7      102.54       95.68      3.49 o
  -1  -6   7     1025.32     1083.33     13.23 o
   0  -6   7      134.52      155.31      3.10 o
   1  -6   7     4069.03     3930.60     31.01 o
   2  -6   7      170.30      165.67      3.46 o
   3  -6   7     1558.51     1548.57     11.90 o
   4  -6   7      118.26      108.43      3.70 o
   5  -6   7      795.48      779.89      8.67 o
  -7  -5   7     1005.85     1009.68     17.11 o
  -6  -5   7      449.76      437.11     11.69 o
  -5  -5   7     1588.22     1615.68     15.01 o
  -4  -5   7       49.02       70.85      3.36 o
  -3  -5   7      650.39      629.96      7.35 o
  -2  -5   7     2760.35     2689.78     27.58 o
  -1  -5   7       36.56       27.53      1.27 o
   0  -5   7       60.07       65.81      1.97 o
   1  -5   7      574.15      611.24      7.49 o
   2  -5   7     2036.86     2061.83     17.73 o
   3  -5   7     1932.47     1922.44     13.54 o
   4  -5   7      516.95      510.53      6.24 o
   5  -5   7      344.47      332.72      5.63 o
   6  -5   7      804.23      798.29     10.98 o
  -7  -4   7     2640.18     2687.73     68.43 o
  -6  -4   7        9.10        7.66      3.27 o
  -5  -4   7     1699.97     1642.15     15.16 o
  -4  -4   7     1005.08      991.90      7.07 o
  -3  -4   7     5894.22     6184.86    117.35 o
  -2  -4   7      272.64      287.52      2.93 o
  -1  -4   7     2024.05     2250.68     21.42 o
   0  -4   7      162.19      169.26      4.17 o
   1  -4   7      710.07      705.38      6.80 o
   2  -4   7     1345.73     1314.46     11.30 o
   3  -4   7       34.07       46.40      2.22 o
   4  -4   7     2323.26     2357.58     15.85 o
   5  -4   7        0.03        4.34      3.22 o
   6  -4   7     2334.94     2294.82     19.23 o
  -7  -3   7       24.92       29.13      3.23 o
  -6  -3   7      936.59      939.37     14.58 o
  -5  -3   7      335.76      310.15      5.05 o
  -4  -3   7      537.02      545.66      3.89 o
  -3  -3   7       78.32       83.27      1.62 o
  -2  -3   7    10476.00    10040.61    149.42 o
  -1  -3   7     2842.70     2929.33     18.97 o
   0  -3   7     1332.70     1343.55      8.77 o
   1  -3   7      783.74      809.16      7.55 o
   2  -3   7      826.14      841.11      7.76 o
   3  -3   7     1710.75     1779.98     13.75 o
   4  -3   7      197.11      192.08      5.60 o
   5  -3   7      373.54      373.10      5.60 o
   6  -3   7      319.82      303.41      5.79 o
  -8  -2   7      665.99      664.59     15.87 o
  -7  -2   7     1424.17     1426.77     20.68 o
  -6  -2   7        4.38        3.39      8.03 o
  -5  -2   7      360.24      351.25      4.23 o
  -4  -2   7       29.29       28.50      1.11 o
  -3  -2   7     1957.94     2013.35     17.09 o
  -2  -2   7     2183.00     2155.36     14.10 o
  -1  -2   7     1164.22     1157.75      7.86 o
   0  -2   7     4000.07     3908.38     24.92 o
   1  -2   7      926.29      928.05      9.56 o
   2  -2   7     1254.56     1232.15      9.99 o
   3  -2   7      171.62      172.01      3.34 o
   4  -2   7     1025.05     1016.85     10.54 o
   5  -2   7      441.65      447.01      5.97 o
   6  -2   7      164.71      156.80      4.66 o
  -8  -1   7     1109.70     1060.67     28.00 o
  -7  -1   7        6.98       -3.70      4.35 o
  -6  -1   7     3827.12     3824.86     40.76 o
  -5  -1   7      968.11      968.53      7.80 o
  -4  -1   7       62.46       65.76      1.71 o
  -3  -1   7      566.73      586.25      4.78 o
  -2  -1   7      216.65      198.22      2.94 o
  -1  -1   7     5299.06     5121.45     34.61 o
   0  -1   7       40.46       16.03      1.23 o
   1  -1   7     3228.22     3236.58     20.31 o
   2  -1   7      495.57      495.02      5.83 o
   3  -1   7     7110.04     6985.55     77.20 o
   4  -1   7     1173.22     1154.81     12.88 o
   5  -1   7      103.21      111.79      4.00 o
   6  -1   7      163.04      182.01      5.02 o
  -8   0   7       83.48       84.89      8.29 o
  -7   0   7     1916.67     1926.55     18.42 o
  -6   0   7     2772.73     2783.62     16.72 o
  -5   0   7      355.61      365.64      6.60 o
  -4   0   7     2409.91     2341.76     12.69 o
  -3   0   7      340.78      311.19      3.43 o
  -2   0   7      622.74      563.96      4.06 o
  -1   0   7      372.05      418.33      5.05 o
   0   0   7     2294.92     2360.99     31.00 o
   1   0   7     3097.04     3210.53     21.37 o
   2   0   7     1338.52     1358.86     13.01 o
   3   0   7     2596.07     2541.66     20.88 o
   4   0   7       15.74       21.83      2.73 o
   5   0   7     3228.74     3227.70     28.71 o
   6   0   7       10.55       36.04      6.38 o
  -8   1   7      185.13      177.98     11.12 o
  -7   1   7      409.86      391.42      8.92 o
  -6   1   7      891.68      873.22      7.16 o
  -5   1   7     5928.91     5924.27     65.08 o
  -4   1   7      248.54      229.57      2.62 o
  -3   1   7     1660.33     1652.05     13.94 o
  -2   1   7      140.51      137.59      2.42 o
  -1   1   7     7081.68     7034.14     78.12 o
   0   1   7      965.90      988.60     12.57 o
   1   1   7      950.14      962.76     14.03 o
   2   1   7      954.45      947.70     12.84 o
   3   1   7      350.01      355.91      7.17 o
   4   1   7     2216.84     2229.62     23.78 o
   5   1   7      286.28      304.96     16.59 o
   6   1   7     1051.01     1032.13     21.59 o
  -8   2   7      290.59      288.13     14.97 o
  -7   2   7      240.26      252.57      5.64 o
  -6   2   7     1854.81     1850.35     16.34 o
  -5   2   7       59.72       54.57      2.24 o
  -4   2   7     2071.07     2083.34     13.47 o
  -3   2   7     3837.29     3763.30     26.79 o
  -2   2   7     1763.50     1803.04     15.70 o
  -1   2   7     1680.75     1586.65     13.05 o
   0   2   7     1386.44     1413.50     11.48 o
   1   2   7     3800.64     3674.40     45.13 o
   2   2   7      211.62      218.51      5.86 o
   3   2   7     1072.91     1067.92     36.03 o
   4   2   7        1.18      125.40     13.79 o
   5   2   7     1573.67     1555.25     28.46 o
  -7   3   7      601.98      588.69     10.10 o
  -6   3   7      435.86      413.79      6.17 o
  -5   3   7     1975.36     2068.58     15.00 o
  -4   3   7      734.58      704.38      8.97 o
  -3   3   7        0.99        6.88      3.14 o
  -2   3   7     1896.23     1822.52     23.27 o
  -1   3   7       13.76       55.94     11.02 o
   0   3   7     3439.08     3407.42     33.21 o
   1   3   7      991.73      956.28     10.77 o
   2   3   7     1967.35     1933.00     23.45 o
   3   3   7       74.37       70.78      7.84 o
   4   3   7     1716.61     1710.44     21.64 o
   5   3   7      404.44      428.23     13.35 o
  -7   4   7      996.54     1011.02     15.18 o
  -6   4   7     1483.34     1446.35     14.91 o
  -5   4   7      844.15      843.94     10.54 o
  -4   4   7     2842.81     2767.63     30.78 o
  -3   4   7     3926.45     3826.59     30.70 o
  -2   4   7       54.83       82.88      3.63 o
  -1   4   7      569.76      555.82     16.11 o
   0   4   7      841.86      873.63     14.42 o
   1   4   7      953.79      950.13     19.92 o
   2   4   7     1595.62     1590.53     20.77 o
   3   4   7      207.38      218.74      6.78 o
   4   4   7      596.44      600.23     16.53 o
  -7   5   7        1.42        8.60      3.71 o
  -6   5   7     1389.03     1344.26     14.88 o
  -5   5   7      583.33      568.24      7.35 o
  -4   5   7     4058.61     4044.01     32.81 o
  -3   5   7      404.01      423.66      8.06 o
  -2   5   7     1911.31     1989.00     21.81 o
  -1   5   7      353.58      344.35      7.91 o
   0   5   7      733.04      740.34     12.95 o
   1   5   7     1093.11     1049.73     16.20 o
   2   5   7        1.19        2.06      2.22 o
   3   5   7     1936.75     1941.19     27.54 o
  -6   6   7      330.65      329.11      8.94 o
  -5   6   7      621.86      608.62      8.37 o
  -4   6   7      229.26      242.11      6.63 o
  -3   6   7     2745.91     2765.68     31.59 o
  -2   6   7      990.93     1022.73     16.35 o
  -1   6   7     1093.15     1061.87     23.94 o
   0   6   7      235.73      265.81      8.90 o
   1   6   7      224.31      233.03      7.46 o
   2   6   7     1575.58     1593.55     22.37 o
   3   6   7      373.74      359.51     11.54 o
  -5   7   7       82.93       81.69      4.17 o
  -4   7   7      195.21      201.53      5.88 o
  -3   7   7     1082.35     1094.26     14.94 o
  -2   7   7      205.29      210.65     14.75 o
  -1   7   7     1824.70     1835.71     25.20 o
   0   7   7       13.50       15.94      5.02 o
   1   7   7     1788.74     1843.94     25.32 o
  -2  -9   8      129.99      133.67      5.23 o
  -1  -9   8        2.50        0.26      2.35 o
   0  -9   8      476.66      449.45      7.42 o
   1  -9   8     1153.89     1132.99     13.07 o
   2  -9   8       56.69       55.56      2.97 o
  -4  -8   8       53.22       45.11      3.46 o
  -3  -8   8     1772.68     1764.42     20.34 o
  -2  -8   8      616.58      614.36     10.20 o
  -1  -8   8      975.77      988.33     13.37 o
   0  -8   8      365.83      355.68      6.21 o
   1  -8   8      226.56      202.03      4.35 o
   2  -8   8     1918.33     1868.53     16.52 o
   3  -8   8      540.52      531.36      7.75 o
   4  -8   8      561.29      536.53      8.07 o
  -5  -7   8       43.84       46.33      3.27 o
  -4  -7   8     1714.17     1686.74     18.68 o
  -3  -7   8     1618.07     1606.25     16.48 o
  -2  -7   8      860.28      883.41     10.69 o
  -1  -7   8      877.01      894.95      9.86 o
   0  -7   8      485.80      516.40      6.49 o
   1  -7   8     1074.61     1067.64     10.48 o
   2  -7   8       16.99        7.57      2.60 o
   3  -7   8      249.63      233.32      4.90 o
   4  -7   8        8.56       16.80      2.64 o
  -6  -6   8      205.31      218.17      7.87 o
  -5  -6   8      413.79      382.87      7.53 o
  -4  -6   8      130.94      132.79      4.40 o
  -3  -6   8      233.68      232.43      5.63 o
  -2  -6   8     2794.45     2792.35     23.28 o
  -1  -6   8      366.09      357.12      5.00 o
   0  -6   8     1300.23     1397.71     27.81 o
   1  -6   8      120.69      122.82      2.73 o
   2  -6   8     3202.82     3250.27     22.51 o
   3  -6   8      250.52      252.99      6.15 o
   4  -6   8      425.95      415.38      5.87 o
   5  -6   8       20.33       15.87      2.09 o
  -6  -5   8      179.92      172.26      4.61 o
  -5  -5   8      472.16      473.80      9.12 o
  -4  -5   8      649.20      663.71      7.69 o
  -3  -5   8     1305.92     1364.37     14.76 o
  -2  -5   8      390.05      357.28      6.73 o
  -1  -5   8      677.61      738.04      9.48 o
   0  -5   8      390.24      410.54      4.42 o
   1  -5   8      451.22      487.94      5.26 o
   2  -5   8     1730.17     1774.62     12.96 o
   3  -5   8      908.49      900.29      8.45 o
   4  -5   8     1658.98     1660.39     15.06 o
   5  -5   8        8.59        1.71      2.30 o
  -7  -4   8      179.55      179.86      6.88 o
  -6  -4   8     2646.00     2664.37     33.55 o
  -5  -4   8       47.38       53.69      3.08 o
  -4  -4   8     1318.82     1340.61     10.30 o
  -3  -4   8       14.09       12.05      1.07 o
  -2  -4   8     3897.25     3860.19     23.48 o
  -1  -4   8      733.21      744.80      9.08 o
   0  -4   8       22.20       25.64      2.49 o
   1  -4   8      185.21      172.81      3.30 o
   2  -4   8      233.57      226.03      4.02 o
   3  -4   8     3314.12     3411.56     29.03 o
   4  -4   8      158.50      162.43      4.13 o
   5  -4   8     1190.45     1209.06     12.38 o
   6  -4   8        8.42       16.30      4.33 o
  -7  -3   8     1102.39     1115.63     17.17 o
  -6  -3   8      618.77      607.08      8.09 o
  -5  -3   8     1915.85     1865.18     15.49 o
  -4  -3   8     1165.73     1174.65     10.74 o
  -3  -3   8     3795.39     3834.93     27.14 o
  -2  -3   8     1405.15     1417.21     10.31 o
  -1  -3   8     3009.11     2945.89     24.21 o
   0  -3   8     1346.93     1380.98      9.20 o
   1  -3   8      868.76      887.64      7.93 o
   2  -3   8      856.24      826.21      8.35 o
   3  -3   8       86.38       96.48      3.22 o
   4  -3   8     1064.00     1049.29      9.76 o
   5  -3   8     1323.42     1332.94     11.82 o
   6  -3   8      372.30      363.45      6.55 o
  -7  -2   8        3.77        2.47      3.01 o
  -6  -2   8     1193.30     1165.11     16.37 o
  -5  -2   8      675.81      675.23      6.68 o
  -4  -2   8      182.10      172.53      2.82 o
  -3  -2   8      369.83      368.54      4.12 o
  -2  -2   8      806.02      797.05     11.19 o
   0  -2   8        0.96        8.10      2.80 o
   1  -2   8     2509.27     2522.45     18.61 o
   2  -2   8        0.46        2.70      2.26 o
   3  -2   8     1618.22     1618.77     12.82 o
   4  -2   8      275.76      285.02      5.49 o
   5  -2   8      177.22      176.77      3.94 o
   6  -2   8      405.71      423.10      7.97 o
  -8  -1   8      209.57      234.41      9.38 o
  -7  -1   8     1934.09     1899.10     23.23 o
  -6  -1   8      165.87      178.06      4.24 o
  -5  -1   8      398.09      405.00      4.32 o
  -4  -1   8      233.94      228.89      3.20 o
  -3  -1   8       92.52      111.02      2.19 o
  -2  -1   8     2321.84     2326.33     14.54 o
  -1  -1   8       54.35       51.35      2.01 o
   0  -1   8     4004.94     4023.80     34.67 o
   1  -1   8     2712.11     2607.39     16.91 o
   2  -1   8      578.74      538.06      8.37 o
   3  -1   8       68.85       88.03      3.50 o
   4  -1   8     1591.65     1598.21     20.19 o
   5  -1   8      451.91      471.61     12.45 o
   6  -1   8        7.31       -0.15      3.38 o
  -8   0   8      170.59      177.04     11.44 o
  -7   0   8     1027.72      989.73     14.90 o
  -6   0   8     1167.76     1130.40      9.96 o
  -5   0   8     4210.88     4216.68     24.87 o
  -4   0   8       17.87       18.37      1.13 o
  -3   0   8      486.59      489.77      5.69 o
  -2   0   8       87.67       98.03      3.48 o
  -1   0   8     2304.33     2263.75     16.45 o
   0   0   8     3063.89     2944.40     24.42 o
   1   0   8       28.08       25.91      3.87 o
   2   0   8     3112.70     3044.89     23.70 o
   3   0   8      829.00      830.65     11.98 o
   4   0   8     2535.12     2514.44     22.88 o
   5   0   8       20.30       26.46      3.33 o
  -8   1   8      723.91      694.77     23.15 o
  -7   1   8       27.70       35.34      2.21 o
  -6   1   8     2392.95     2394.53     17.69 o
  -5   1   8      126.34      112.09      2.33 o
  -4   1   8     3784.91     3749.80     26.84 o
  -3   1   8      954.12      981.18      8.33 o
  -2   1   8     1333.45     1297.30     11.43 o
  -1   1   8       91.77      115.32      5.17 o
   0   1   8     1105.21     1089.18     12.55 o
   1   1   8     3177.32     3065.81     26.72 o
   2   1   8      188.00      171.88      8.20 o
   3   1   8     1035.89     1019.57     16.27 o
   4   1   8      320.42      326.58     13.31 o
   5   1   8     1572.76     1623.22     22.74 o
  -7   2   8      234.85      220.98     11.53 o
  -6   2   8        2.32       13.26      1.97 o
  -5   2   8     3242.82     3208.95     22.27 o
  -4   2   8     1338.22     1288.37      9.53 o
  -3   2   8       83.93      102.12      3.91 o
  -2   2   8     1866.31     1928.25     29.08 o
  -1   2   8     1754.14     1701.09     17.91 o
   0   2   8     1914.60     1865.42     14.91 o
   1   2   8       53.19       52.40      4.30 o
   2   2   8     1367.36     1351.95     18.09 o
   3   2   8      271.46      267.15      8.75 o
   4   2   8      420.65      411.19      9.23 o
   5   2   8      347.16      368.42     12.47 o
  -7   3   8      241.49      226.81      8.94 o
  -6   3   8      555.20      522.13     11.57 o
  -5   3   8      506.66      495.82      6.26 o
  -4   3   8       27.58       38.63      1.73 o
  -3   3   8     3917.43     4134.78     30.22 o
  -2   3   8      156.84      175.49      5.28 o
  -1   3   8      594.66      562.15     14.27 o
   0   3   8       12.65       15.97      3.20 o
   1   3   8     3836.62     3713.88     38.56 o
   2   3   8      974.85      997.61     15.33 o
   3   3   8      758.14      722.78     12.63 o
   4   3   8      138.54      149.60      8.00 o
  -7   4   8      119.25      124.39      5.06 o
  -6   4   8     1042.85     1035.41     33.80 o
  -5   4   8      562.77      561.13      9.57 o
  -4   4   8      786.89      761.27     10.09 o
  -3   4   8       54.52       58.78      3.08 o
  -2   4   8       68.18      100.89      7.40 o
  -1   4   8      392.61      365.83      8.08 o
   0   4   8      567.57      609.93     16.06 o
   1   4   8     1469.08     1441.43     19.84 o
   2   4   8      363.96      361.41     17.14 o
   3   4   8     2233.94     2197.87     27.06 o
   4   4   8        2.75        3.09      3.97 o
  -6   5   8       95.68       99.73      4.84 o
  -5   5   8      955.66      916.90     18.60 o
  -4   5   8       35.37       29.43      2.50 o
  -3   5   8     3644.36     3626.11     29.53 o
  -2   5   8      740.33      752.52     12.89 o
  -1   5   8      511.88      507.43     10.71 o
   0   5   8       78.21       80.21      5.73 o
   1   5   8      120.48      126.56      5.75 o
   2   5   8     1297.95     1284.43     19.34 o
   3   5   8       78.13       83.28      5.12 o
  -5   6   8      230.26      238.16      6.18 o
  -4   6   8     1498.85     1510.04     19.58 o
  -3   6   8     1350.70     1305.20     19.59 o
  -2   6   8      664.23      672.07     13.12 o
  -1   6   8     1312.57     1312.17     19.75 o
   0   6   8       77.12       81.60      5.26 o
   1   6   8      171.65      188.84      7.27 o
   2   6   8       19.88       26.37      3.95 o
  -4   7   8      297.62      290.21      7.40 o
  -3   7   8      127.11      139.51      6.17 o
  -2   7   8     2442.32     2510.82     31.68 o
  -1   7   8        5.81       13.38      8.45 o
   0   7   8      345.71      353.19     10.15 o
  -2  -9   9      211.11      217.24      6.33 o
  -1  -9   9        3.73        7.17      2.27 o
   0  -9   9      475.30      437.48      8.92 o
   1  -9   9      216.24      202.75      4.69 o
  -4  -8   9     2015.56     2002.05     37.00 o
  -3  -8   9      601.14      605.10     17.00 o
  -2  -8   9     1038.98     1019.98     13.80 o
  -1  -8   9       22.83       18.06      2.62 o
   0  -8   9      565.29      545.98      7.09 o
   1  -8   9      253.93      271.71      5.10 o
   2  -8   9        9.74        6.51      2.54 o
   3  -8   9     1719.68     1682.17     15.92 o
  -5  -7   9      229.90      243.21      6.51 o
  -4  -7   9      942.69      890.98     15.16 o
  -3  -7   9     1101.46     1148.60     15.23 o
  -2  -7   9     1804.85     1892.45     22.20 o
  -1  -7   9      219.51      219.95      5.68 o
   0  -7   9      850.82      863.58      9.55 o
   1  -7   9      663.62      673.06     11.23 o
   2  -7   9     2406.30     2334.21     20.25 o
   3  -7   9     1006.23     1009.97      9.98 o
   4  -7   9      215.20      218.07      4.62 o
  -6  -6   9      267.59      265.95      8.90 o
  -5  -6   9      333.20      340.37      7.27 o
  -4  -6   9      121.88      127.50      4.52 o
  -3  -6   9     1371.38     1488.04     17.41 o
  -2  -6   9       37.12       40.67      4.07 o
  -1  -6   9     2467.24     2742.33     23.64 o
   0  -6   9        3.62        8.82      4.27 o
   1  -6   9     1739.72     1761.21     13.19 o
   2  -6   9      140.80      141.14      3.30 o
   3  -6   9     1284.22     1251.18     14.40 o
   4  -6   9      334.06      325.21      5.43 o
  -6  -5   9     1731.19     1751.76     28.81 o
  -5  -5   9      232.80      225.10      5.93 o
  -4  -5   9      524.97      527.86      7.14 o
  -3  -5   9       46.72       55.28      3.07 o
  -2  -5   9     1489.58     1523.81     12.85 o
  -1  -5   9     2023.77     2181.91     28.26 o
   0  -5   9      474.57      520.23      5.55 o
   1  -5   9      567.46      549.14      6.77 o
   2  -5   9     1356.08     1308.14     12.58 o
   3  -5   9     2671.55     2660.33     23.11 o
   4  -5   9      122.55      105.91      3.28 o
   5  -5   9     1071.84     1056.71     11.75 o
  -7  -4   9     1486.57     1520.44     21.83 o
  -6  -4   9        4.68       15.66     11.26 o
  -5  -4   9     2302.60     2303.63     21.55 o
  -4  -4   9       43.68       44.87      2.79 o
  -3  -4   9     2067.35     2102.94     15.93 o
  -2  -4   9     1297.44     1297.84      9.12 o
  -1  -4   9     1858.05     1897.35     17.78 o
   0  -4   9     1487.79     1546.92     12.60 o
   1  -4   9      206.55      211.99      3.79 o
   2  -4   9     2243.15     2257.91     16.31 o
   3  -4   9       13.08       11.73      2.28 o
   4  -4   9     3233.73     3224.26     21.25 o
   5  -4   9      750.60      732.43      8.51 o
  -7  -3   9       17.93       29.75      3.87 o
  -6  -3   9     1592.66     1633.83     15.38 o
  -5  -3   9      742.04      730.27      9.35 o
  -4  -3   9     2306.33     2296.82     26.95 o
  -3  -3   9      815.30      821.57     11.30 o
  -2  -3   9     3389.21     3447.67     24.18 o
  -1  -3   9     4343.99     4356.43     42.68 o
   0  -3   9      179.12      186.83      4.33 o
   1  -3   9      587.81      558.49      6.32 o
   2  -3   9        0.11       -0.87      1.86 o
   3  -3   9      784.45      789.27      8.58 o
   4  -3   9     1016.59     1040.30     10.94 o
   5  -3   9      640.44      598.04      8.46 o
  -7  -2   9      330.40      300.27      8.24 o
  -6  -2   9      294.53      310.26      5.45 o
  -5  -2   9     1365.64     1375.68     12.80 o
  -4  -2   9     2423.05     2448.89     19.89 o
  -3  -2   9        0.08        8.00      1.87 o
  -2  -2   9     6845.48     6881.11     58.93 o
  -1  -2   9       14.14       17.71      1.82 o
   0  -2   9     5582.45     5761.33     44.02 o
   1  -2   9      151.21      131.34      3.37 o
   2  -2   9      629.61      590.11      7.55 o
   3  -2   9        1.21        5.82      2.68 o
   4  -2   9     1131.46     1074.58     11.73 o
   5  -2   9     1002.83      987.94     13.94 o
  -7  -1   9      265.02      257.25      7.44 o
  -6  -1   9     1367.96     1365.39     13.21 o
  -5  -1   9     1230.39     1185.94      9.98 o
  -4  -1   9      226.59      223.04      3.57 o
  -3  -1   9      306.67      325.94      4.37 o
  -2  -1   9      331.12      339.87      4.14 o
  -1  -1   9     2744.75     2790.44     19.39 o
   0  -1   9     3559.91     3500.70     23.62 o
   1  -1   9      958.60      980.90      8.66 o
   2  -1   9     2661.61     2718.17     22.81 o
   3  -1   9      324.84      334.08      8.91 o
   4  -1   9      948.82      912.11     12.48 o
   5  -1   9        2.91        4.49      8.79 o
  -7   0   9      102.11      117.74      5.09 o
  -6   0   9     2045.95     2062.37     17.53 o
  -5   0   9       73.49       83.10      2.04 o
  -4   0   9     1882.00     1895.73     14.99 o
  -3   0   9      238.54      233.99      4.02 o
  -2   0   9      427.42      404.90      3.78 o
  -1   0   9      591.61      585.87      6.60 o
   0   0   9      930.77      949.80      9.67 o
   1   0   9     5837.27     5944.85     36.77 o
   2   0   9      913.45      924.48     11.42 o
   3   0   9     1494.83     1507.08     32.11 o
   4   0   9       68.72       98.81      9.59 o
   5   0   9      560.12      610.62     17.01 o
  -7   1   9     1550.64     1505.82     16.88 o
  -6   1   9      618.07      596.38      6.64 o
  -5   1   9     4892.13     4876.47     36.30 o
  -4   1   9     1174.68     1152.09     10.94 o
  -3   1   9     1203.61     1213.49     13.14 o
  -2   1   9      564.59      608.38     17.60 o
  -1   1   9      859.11      852.24     11.66 o
   0   1   9     1900.26     1916.47     17.86 o
   1   1   9      285.72      299.03      5.44 o
   2   1   9     1840.76     1801.68     21.44 o
   3   1   9      943.81      937.20     14.25 o
   4   1   9      504.42      530.86     11.71 o
   5   1   9      677.62      677.79     13.75 o
  -7   2   9      934.88      894.39     14.63 o
  -6   2   9      201.58      212.33      4.38 o
  -5   2   9     1042.90     1048.87      9.78 o
  -4   2   9      487.01      504.53      5.93 o
  -3   2   9     3771.64     3794.07     29.30 o
  -1   2   9     1493.46     1491.40     15.22 o
   0   2   9      705.47      691.27      8.89 o
   1   2   9     1772.55     1764.86     30.18 o
   2   2   9     1150.27     1120.17     16.74 o
   3   2   9       65.21       63.83      4.10 o
   4   2   9      491.07      523.82     18.69 o
  -7   3   9      107.56      112.39      3.94 o
  -6   3   9      246.61      245.41      6.45 o
  -5   3   9      285.96      273.42      5.50 o
  -4   3   9     1416.70     1376.88     13.65 o
  -3   3   9      116.21      108.57     10.51 o
  -2   3   9     2123.13     2150.90     19.64 o
  -1   3   9      124.55      129.16     11.45 o
   0   3   9      663.12      635.46     15.41 o
   1   3   9      296.38      283.45      8.59 o
   2   3   9      909.43      876.79     14.64 o
   3   3   9      531.22      542.11     11.32 o
  -6   4   9        4.25       17.39      2.71 o
  -5   4   9      603.64      573.75      9.01 o
  -4   4   9        2.86        6.54      1.80 o
  -3   4   9     1887.95     1873.89     21.27 o
  -2   4   9     2757.61     2788.07     27.99 o
  -1   4   9        4.34       32.18     28.02 o
   0   4   9      563.12      558.16     12.33 o
   1   4   9      729.94      704.61     13.28 o
   2   4   9     1605.83     1616.60     35.38 o
   3   4   9       68.42       66.11      4.73 o
  -6   5   9     1679.85     1676.12     29.93 o
  -5   5   9      103.64      105.05      4.23 o
  -4   5   9     1122.65     1067.84     18.33 o
  -3   5   9      307.28      305.16      8.13 o
  -2   5   9      169.22      184.93      8.92 o
  -1   5   9      771.11      754.63     14.13 o
   0   5   9        6.01       13.39      4.49 o
   1   5   9      351.55      358.79     13.35 o
   2   5   9       12.17       14.91      2.84 o
  -4   6   9      287.40      283.47      7.19 o
  -3   6   9      881.87      894.56     16.11 o
  -2   6   9     2313.90     2390.39     30.16 o
  -1   6   9      198.75      204.60      7.74 o
   0   6   9      510.61      510.88     11.85 o
   1   6   9        1.28       -1.43      3.25 o
  -3  -8  10     1756.10     1793.64     26.98 o
  -2  -8  10     1078.29     1070.62     19.19 o
  -1  -8  10        6.09        9.91      2.15 o
   0  -8  10      336.21      345.32      6.61 o
   1  -8  10      225.77      228.70      4.72 o
   2  -8  10      612.85      594.10      8.22 o
  -4  -7  10      354.65      337.87      7.77 o
  -3  -7  10     2148.14     2161.32     23.65 o
  -2  -7  10      719.27      690.71     11.13 o
  -1  -7  10     3066.91     3275.84     26.50 o
   0  -7  10        0.39        1.14      1.77 o
   1  -7  10      251.78      251.90      4.85 o
   2  -7  10       20.80       20.73      2.51 o
   3  -7  10      352.07      343.69      5.94 o
  -5  -6  10      374.50      367.24      8.79 o
  -4  -6  10      646.56      637.35     10.42 o
  -3  -6  10       24.37       24.82      2.94 o
  -2  -6  10     2401.49     2468.23     26.61 o
  -1  -6  10      845.65      897.30     12.30 o
   0  -6  10     1698.98     1755.91     14.86 o
   1  -6  10      190.84      183.57      3.57 o
   2  -6  10     1144.78     1100.91     10.51 o
   3  -6  10      750.73      738.93      8.30 o
   4  -6  10        0.18        3.29      1.75 o
  -6  -5  10       80.51       81.87      5.31 o
  -5  -5  10      735.01      724.63     10.83 o
  -4  -5  10      138.69      132.77      4.42 o
  -3  -5  10        9.56        7.88      2.10 o
  -2  -5  10     1002.22     1034.95     23.58 o
  -1  -5  10     1193.73     1227.53     18.18 o
   0  -5  10     2442.07     2454.48     19.60 o
   1  -5  10      133.55      134.12      2.95 o
   2  -5  10     1297.54     1317.26     10.96 o
   3  -5  10      127.96      113.48      3.90 o
   4  -5  10     1104.13     1119.36     13.66 o
  -6  -4  10     3822.67     3840.56     44.03 o
  -5  -4  10      910.09      862.20     11.41 o
  -4  -4  10      739.52      750.44      9.39 o
  -3  -4  10      240.46      249.01      8.16 o
  -2  -4  10      289.70      287.65      3.97 o
  -1  -4  10      832.81      839.93      7.11 o
   0  -4  10       24.71       20.73      1.58 o
   1  -4  10     1252.79     1225.77     12.03 o
   2  -4  10      155.49      149.68      4.18 o
   3  -4  10     2794.73     2689.68     20.45 o
   4  -4  10      430.37      428.23      6.29 o
  -7  -3  10      515.81      499.36     12.40 o
  -6  -3  10     1527.06     1527.41     15.23 o
  -5  -3  10     1688.22     1685.70     16.22 o
  -4  -3  10     3035.25     3038.55     34.27 o
  -3  -3  10       37.85       38.34      2.59 o
  -2  -3  10      827.08      828.99      7.42 o
  -1  -3  10      425.75      397.10      5.86 o
   0  -3  10     2066.51     2086.78     14.13 o
   1  -3  10      404.47      408.47      6.18 o
   2  -3  10      897.19      864.83      8.97 o
   3  -3  10      697.13      673.70      8.15 o
   4  -3  10      951.51      958.04     10.57 o
   5  -3  10     1979.75     1920.71     21.70 o
  -7  -2  10       99.46       95.04      4.88 o
  -6  -2  10      394.86      407.74      6.67 o
  -5  -2  10     1938.14     1954.30     17.57 o
  -4  -2  10        0.06        2.05      1.72 o
  -3  -2  10     1412.19     1469.15     17.55 o
  -2  -2  10       18.39       28.06      2.11 o
  -1  -2  10     1947.95     1982.46     22.31 o
   0  -2  10      208.15      212.88      3.82 o
   1  -2  10      835.88      821.53      8.97 o
   2  -2  10      139.76      135.48      5.71 o
   3  -2  10       83.54       86.52      6.24 o
   4  -2  10      552.16      535.57      8.37 o
   5  -2  10        1.25       -3.88      3.46 o
  -7  -1  10        1.19       10.70      3.18 o
  -6  -1  10      214.66      216.91      4.90 o
  -5  -1  10      517.71      488.80      6.18 o
  -4  -1  10     1610.04     1594.88     15.31 o
  -3  -1  10     1704.19     1690.10     15.13 o
  -2  -1  10      482.41      490.29      4.64 o
  -1  -1  10     1647.51     1672.38     13.63 o
   0  -1  10     1579.21     1615.90     17.39 o
   1  -1  10     1148.29     1111.68     12.72 o
   2  -1  10       89.87       93.86      3.86 o
   3  -1  10      406.83      430.81     12.64 o
   4  -1  10     1207.12     1171.97     22.15 o
   5  -1  10     1040.50     1031.67     17.80 o
  -7   0  10      810.12      826.13     11.48 o
  -6   0  10       71.73       86.02      3.16 o
  -5   0  10     1428.81     1404.11     11.82 o
  -4   0  10      327.84      314.12      5.02 o
  -3   0  10      674.03      638.01      7.38 o
  -2   0  10      787.98      774.95      7.84 o
  -1   0  10       44.48       52.99      3.46 o
   0   0  10     1041.51     1028.48     10.10 o
   1   0  10      138.42      126.08      3.40 o
   2   0  10     2308.00     2336.57     22.02 o
   3   0  10       24.43       42.19     14.22 o
   4   0  10     1438.69     1422.46     17.07 o
  -7   1  10      826.02      799.05     21.66 o
  -6   1  10      425.97      409.62      7.73 o
  -5   1  10      205.46      221.60      4.95 o
  -4   1  10     3638.87     3559.59     38.37 o
  -3   1  10      944.96      921.82     11.49 o
  -2   1  10        1.19       49.28      3.24 o
  -1   1  10      710.78      678.90      9.38 o
   0   1  10       97.92       98.50      4.40 o
   1   1  10     1154.24     1148.10     23.72 o
   2   1  10     1247.36     1236.00     17.55 o
   3   1  10      385.07      412.39      8.00 o
   4   1  10      345.24      378.15      8.15 o
  -7   2  10      100.83       88.63      4.73 o
  -6   2  10     1031.76      995.08     19.55 o
  -5   2  10      513.62      497.79      6.24 o
  -4   2  10     2244.66     2222.82     21.17 o
  -3   2  10      381.10      377.84     22.85 o
  -2   2  10     3905.82     3943.03     32.42 o
  -1   2  10      105.20      112.68      4.69 o
   0   2  10     1035.82     1030.47     16.06 o
   1   2  10       28.06       23.12      4.91 o
   2   2  10      497.36      497.98     10.91 o
   3   2  10      896.88      896.07     15.50 o
   4   2  10        0.13       17.25      5.28 o
  -6   3  10      165.18      174.56      8.10 o
  -5   3  10      206.07      195.00      6.27 o
  -4   3  10        0.23        5.91      3.47 o
  -3   3  10     1338.85     1325.82     14.72 o
  -2   3  10     1031.58     1105.92     12.99 o
  -1   3  10     1616.65     1577.51     20.37 o
   0   3  10      138.54      137.17      5.91 o
   1   3  10     1504.85     1485.96     21.09 o
   2   3  10     1463.00     1388.65     20.30 o
   3   3  10        5.72        4.91      4.52 o
  -6   4  10      732.81      761.39     13.50 o
  -5   4  10       33.06       32.36      3.42 o
  -4   4  10      162.56      161.47      8.55 o
  -3   4  10       48.58       52.34      4.56 o
  -2   4  10     1358.64     1363.72     16.38 o
  -1   4  10     1337.94     1322.02     19.66 o
   0   4  10      119.23      120.19      5.96 o
   1   4  10     1605.60     1623.63     22.89 o
   2   4  10      122.81      118.13     11.45 o
  -5   5  10      654.74      685.98     23.41 o
  -4   5  10        7.30        3.40      3.13 o
  -3   5  10      735.34      686.27     13.60 o
  -2   5  10     1872.75     1818.39     24.82 o
  -1   5  10       38.99       34.67      3.63 o
   0   5  10     1701.43     1696.60     49.04 o
   1   5  10       21.50       23.80      4.55 o
  -3   6  10      938.92      952.16     19.75 o
  -2   6  10      169.06      171.07     13.84 o
  -1   6  10     1351.82     1329.34     21.14 o
  -2  -8  11       59.69       50.00      4.23 o
  -1  -8  11     1627.28     1696.96     25.34 o
   0  -8  11      257.35      272.88      6.31 o
   1  -8  11      593.51      586.25      9.28 o
  -4  -7  11      903.95      897.96     13.43 o
  -3  -7  11      271.86      261.51      7.24 o
  -2  -7  11     2997.91     3241.23     37.95 o
  -1  -7  11        1.22        0.26      2.71 o
   0  -7  11      610.73      632.04      9.56 o
   1  -7  11      281.71      273.56      5.14 o
   2  -7  11       65.08       59.47      2.93 o
  -5  -6  11     1273.04     1254.99     16.02 o
  -4  -6  11      339.65      347.34     10.16 o
  -3  -6  11      919.19      950.19     13.82 o
  -2  -6  11       97.95      122.11      3.99 o
  -1  -6  11     2547.69     2666.74     47.40 o
   0  -6  11     2240.26     2292.17     19.59 o
   1  -6  11      504.88      501.65      6.16 o
   2  -6  11       79.83       72.27      3.37 o
   3  -6  11      138.06      128.25      3.57 o
  -5  -5  11      549.90      523.79      9.29 o
  -4  -5  11       62.83       57.97      4.27 o
  -3  -5  11      429.13      421.05      8.46 o
  -2  -5  11      236.49      253.92      4.29 o
  -1  -5  11     3138.14     3112.47     28.55 o
   0  -5  11      300.81      301.61      4.84 o
   1  -5  11     1820.94     1842.54     15.18 o
   2  -5  11       21.76       27.09      2.03 o
   3  -5  11     1090.76     1065.08     10.44 o
  -6  -4  11       20.02       19.76      2.63 o
  -5  -4  11     1227.73     1228.97     14.64 o
  -4  -4  11      524.43      545.24     11.89 o
  -3  -4  11       15.09       14.85      1.42 o
  -2  -4  11      265.18      271.11      4.18 o
  -1  -4  11        7.35        3.14      2.12 o
   0  -4  11     3083.25     3080.22     20.02 o
   1  -4  11     1721.61     1674.89     13.94 o
   2  -4  11      777.37      780.48      8.93 o
   3  -4  11      529.68      509.08      7.36 o
   4  -4  11     1117.11     1117.54     11.14 o
  -6  -3  11     1168.59     1183.02     13.98 o
  -5  -3  11     2870.41     2864.46     28.83 o
  -4  -3  11      911.98      883.55     11.55 o
  -3  -3  11     1949.48     2017.11     24.53 o
  -2  -3  11       33.18       38.86      2.50 o
  -1  -3  11     1046.70     1093.27     12.22 o
   0  -3  11       77.77       81.69      2.59 o
   1  -3  11      315.22      314.57      5.63 o
   2  -3  11     1417.07     1370.92     13.66 o
   3  -3  11      222.82      214.17      4.68 o
   4  -3  11      898.91      885.12     10.44 o
  -6  -2  11      908.42      855.71     11.10 o
  -5  -2  11      144.19      142.04      4.35 o
  -4  -2  11     4301.77     4366.54     30.02 o
  -3  -2  11      890.40      873.02      9.38 o
  -2  -2  11      504.07      532.83      6.84 o
  -1  -2  11       99.48      116.36      3.95 o
   0  -2  11     1754.79     1792.88     13.66 o
   1  -2  11      917.22      911.08     10.18 o
   2  -2  11      149.41      159.82      4.38 o
   3  -2  11      809.19      839.12     11.21 o
   4  -2  11       21.62       16.08      6.93 o
  -7  -1  11      472.23      466.51     12.82 o
  -6  -1  11        0.18        2.59      1.60 o
  -5  -1  11      818.36      804.48     10.32 o
  -4  -1  11      450.91      420.83      6.35 o
  -3  -1  11      535.29      550.94      7.72 o
  -2  -1  11     1293.26     1254.07     11.65 o
  -1  -1  11      835.08      835.69      8.87 o
   0  -1  11      610.22      648.76      7.92 o
   1  -1  11      599.40      628.71     17.19 o
   2  -1  11     1374.13     1387.70     15.85 o
   3  -1  11      339.81      309.56      7.13 o
   4  -1  11      234.26      251.29     11.02 o
  -7   0  11      203.84      201.34      8.17 o
  -6   0  11      357.45      332.49      7.15 o
  -5   0  11       46.35       45.08      2.59 o
  -4   0  11     1187.40     1139.73     11.62 o
  -3   0  11     1422.69     1441.88     15.17 o
  -2   0  11       10.66       83.66      7.35 o
  -1   0  11     1326.09     1287.11     14.05 o
   0   0  11        0.02       23.39     14.23 o
   1   0  11     2723.63     2685.62     24.45 o
   2   0  11      484.49      502.14      9.58 o
   3   0  11      984.53     1046.16     18.33 o
   4   0  11       47.52       88.57      5.34 o
  -6   1  11     1647.42     1628.27     18.68 o
  -5   1  11      430.03      426.13      6.77 o
  -4   1  11     1373.09     1353.82     15.17 o
  -3   1  11      367.22      358.61     10.00 o
  -2   1  11     1701.07     1669.04     17.41 o
  -1   1  11      361.50      347.04      6.69 o
   0   1  11      589.98      603.83      9.63 o
   1   1  11      235.14      245.56      7.87 o
   2   1  11      796.87      801.14     11.98 o
   3   1  11     1924.41     1895.21     21.07 o
  -6   2  11       34.52       28.83      3.64 o
  -5   2  11     1313.11     1314.93     15.90 o
  -4   2  11      472.69      432.83      7.98 o
  -3   2  11     2061.36     2016.60     35.50 o
  -2   2  11      324.42      380.87      7.36 o
  -1   2  11     1148.56     1121.07     17.28 o
   0   2  11       47.48       47.60      4.26 o
   1   2  11      325.17      324.68      9.12 o
   2   2  11      783.56      760.85     14.40 o
   3   2  11        0.95       -7.46      5.06 o
  -6   3  11      896.25      875.83     16.35 o
  -5   3  11      288.76      285.62      8.82 o
  -4   3  11     1028.00      965.07     13.14 o
  -3   3  11      927.45      962.54     13.30 o
  -2   3  11     2554.56     2600.38     30.97 o
  -1   3  11     1808.82     1769.65     23.92 o
   0   3  11      251.46      237.09      7.64 o
   1   3  11      103.73      106.18      5.70 o
   2   3  11      279.27      278.87      8.76 o
  -5   4  11      362.24      359.63     12.40 o
  -4   4  11      482.38      444.35      8.90 o
  -3   4  11       40.77       45.41      3.32 o
  -2   4  11     1997.67     1980.48     26.33 o
  -1   4  11      211.21      214.48     17.62 o
   0   4  11     1247.38     1244.58     19.75 o
  -3   5  11      235.97      232.29      6.67 o
  -2   5  11        0.96        5.13      5.26 o
  -1   5  11     1533.96     1514.55     29.33 o
  -3  -7  12     1260.23     1235.13     36.85 o
  -2  -7  12        1.87       -6.32      4.49 o
  -1  -7  12      913.79      945.44     14.24 o
   0  -7  12     1042.33     1058.90     12.47 o
   1  -7  12        8.14        5.21      2.04 o
  -4  -6  12      518.02      517.85     12.78 o
  -3  -6  12      246.09      248.02      7.02 o
  -2  -6  12     1223.65     1252.74     13.93 o
  -1  -6  12     1003.83     1053.26     15.48 o
   0  -6  12      503.71      516.55      8.00 o
   1  -6  12      439.44      440.52      6.73 o
   2  -6  12        1.06        0.18      1.69 o
  -5  -5  12      504.19      499.96     10.30 o
  -4  -5  12      546.13      581.40     13.01 o
  -3  -5  12       17.80       30.16      3.46 o
  -2  -5  12      222.51      235.71      5.30 o
  -1  -5  12      112.96      111.73      3.11 o
   0  -5  12     3548.29     3591.11     24.72 o
   1  -5  12       51.87       46.93      2.83 o
   2  -5  12      333.27      340.32      6.68 o
   3  -5  12        7.36        6.94      2.74 o
  -5  -4  12      784.17      807.64     14.34 o
  -4  -4  12       62.09       70.05      3.68 o
  -3  -4  12      273.69      300.70      7.13 o
  -2  -4  12      151.03      154.78      4.17 o
  -1  -4  12     1421.58     1388.08     12.20 o
   0  -4  12       20.88       21.53      1.65 o
   1  -4  12     1754.37     1797.30     15.02 o
   2  -4  12     1777.62     1769.47     15.43 o
   3  -4  12      552.11      538.36      7.85 o
  -6  -3  12      692.93      684.56     10.37 o
  -5  -3  12      239.93      244.67      6.02 o
  -4  -3  12     1992.06     1970.08     20.94 o
  -3  -3  12       36.20       29.59      2.85 o
  -2  -3  12       39.28       45.27      3.14 o
  -1  -3  12      102.89       93.89      2.57 o
   0  -3  12      990.08     1005.21      9.98 o
   1  -3  12     2779.68     2723.88     26.11 o
   2  -3  12       26.50       22.07      2.97 o
   3  -3  12     1936.22     1948.07     17.03 o
  -6  -2  12      215.87      222.63      5.51 o
  -5  -2  12     2503.71     2440.85     22.68 o
  -4  -2  12       20.88       24.57      2.37 o
  -3  -2  12     2542.27     2575.52     27.85 o
  -2  -2  12      484.95      489.87      7.02 o
  -1  -2  12     1614.81     1631.03     13.05 o
   0  -2  12      182.89      201.19      4.03 o
   1  -2  12      813.25      825.47     10.22 o
   2  -2  12      999.29     1022.80     12.11 o
   3  -2  12      350.33      344.16      6.94 o
  -6  -1  12      113.24      115.62      4.65 o
  -5  -1  12       52.21       46.76      2.74 o
  -4  -1  12     1506.95     1426.76     14.02 o
  -3  -1  12     2928.92     2886.78     26.21 o
  -2  -1  12      180.21      209.56     14.54 o
  -1  -1  12     1015.99     1065.59     11.71 o
   0  -1  12      350.05      348.34      6.04 o
   1  -1  12     1358.62     1353.73     16.17 o
   2  -1  12        1.32        1.89      3.36 o
   3  -1  12      903.25      878.67     13.20 o
  -6   0  12      224.84      223.97      6.48 o
  -5   0  12      153.74      149.40      5.05 o
  -4   0  12      573.61      532.81      8.92 o
  -3   0  12       64.96      100.76     12.52 o
  -2   0  12     2584.18     2540.63     43.60 o
  -1   0  12      465.20      483.47      7.00 o
   0   0  12     1073.57     1061.03     11.56 o
   1   0  12       16.69       20.11      2.55 o
   2   0  12     1733.02     1736.82     19.82 o
   3   0  12     1187.00     1234.50     16.41 o
  -6   1  12      267.04      258.32      8.07 o
  -5   1  12      776.64      727.91     11.36 o
  -4   1  12      553.34      533.34      9.14 o
  -3   1  12     2157.21     2099.79     21.10 o
  -2   1  12      189.67      209.65      5.77 o
  -1   1  12      632.87      632.68      8.31 o
   0   1  12      940.35      952.27     12.88 o
   1   1  12      658.84      649.38     10.74 o
   2   1  12     1337.95     1318.99     16.87 o
  -5   2  12      219.87      208.95      9.30 o
  -4   2  12     1376.43     1308.71     21.28 o
  -3   2  12        8.24       82.15      7.41 o
  -2   2  12     1458.76     1523.27     24.35 o
  -1   2  12     2028.81     2007.09     26.39 o
   0   2  12      317.61      324.12      9.32 o
   1   2  12      246.43      235.35      8.14 o
   2   2  12       26.85       26.71      6.01 o
  -5   3  12      330.74      324.26      9.68 o
  -4   3  12      325.18      324.37      7.60 o
  -3   3  12      565.73      559.18     13.97 o
  -2   3  12      768.45      768.20     14.67 o
  -1   3  12      698.45      679.33     19.80 o
   0   3  12      806.50      819.07     15.48 o
   1   3  12       24.04       26.95      4.61 o
  -3   4  12      370.51      349.35      8.01 o
  -2   4  12       96.53       94.04      6.61 o
  -1   4  12     3185.78     3106.93     37.18 o
  -3  -6  13      609.15      578.88     11.10 o
  -2  -6  13      326.54      333.73     11.36 o
  -1  -6  13      572.19      564.70     10.27 o
   0  -6  13     1054.10     1092.78     15.44 o
   1  -6  13       20.33       27.21      2.73 o
  -4  -5  13      112.70       98.87     13.04 o
  -3  -5  13     1373.82     1400.91     18.11 o
  -2  -5  13      115.20      104.58      4.97 o
  -1  -5  13     1479.14     1497.18     15.84 o
   0  -5  13       22.13       20.25      3.36 o
   1  -5  13     1704.77     1723.50     17.07 o
   2  -5  13      123.82      131.11      3.83 o
  -5  -4  13      715.71      695.12     13.27 o
  -4  -4  13     1504.34     1471.15     22.91 o
  -3  -4  13       90.56       85.90      4.20 o
  -2  -4  13      624.21      646.44     11.94 o
  -1  -4  13      531.36      543.91      8.47 o
   0  -4  13      913.38      932.34     10.93 o
   1  -4  13     1197.12     1191.24     11.75 o
   2  -4  13       19.31       14.51      2.60 o
  -5  -3  13     2091.56     2018.38     33.09 o
  -4  -3  13        0.85        1.82      2.90 o
  -3  -3  13     2405.14     2442.36     37.05 o
  -2  -3  13     1373.31     1383.51     22.90 o
  -1  -3  13       23.27       25.38      2.39 o
   0  -3  13      865.17      874.65      9.42 o
   1  -3  13      127.23      135.19      5.06 o
   2  -3  13     2012.20     2031.27     17.37 o
  -5  -2  13      337.48      309.17      7.52 o
  -4  -2  13     2727.79     2729.77     23.91 o
  -3  -2  13      963.05      954.73     13.68 o
  -2  -2  13      290.63      310.01      5.85 o
  -1  -2  13      308.59      326.73      6.24 o
   0  -2  13      111.07      100.95      3.08 o
   1  -2  13      662.64      667.95      9.32 o
   2  -2  13      313.80      316.39      7.72 o
  -5  -1  13       48.30       55.21      4.44 o
  -4  -1  13      676.09      688.52     11.06 o
  -3  -1  13      448.16      503.61     17.85 o
  -2  -1  13     3183.44     3247.34     30.95 o
  -1  -1  13        0.25        9.31      2.66 o
   0  -1  13     1241.16     1228.10     11.73 o
   1  -1  13       63.96       71.53      3.96 o
   2  -1  13      486.52      486.91      9.64 o
  -5   0  13      259.70      232.11      6.53 o
  -4   0  13       56.47       55.62      3.41 o
  -3   0  13     1855.43     1843.68     20.51 o
  -2   0  13      364.74      479.53      9.08 o
  -1   0  13     1472.81     1422.78     17.24 o
   0   0  13      806.14      824.50     12.01 o
   1   0  13      517.81      500.20      9.73 o
   2   0  13      441.10      448.92      9.46 o
  -5   1  13      292.36      266.50      8.68 o
  -4   1  13      152.39      145.53      5.12 o
  -3   1  13        2.92       21.55      3.75 o
  -2   1  13      411.64      495.63     11.93 o
  -1   1  13     2345.63     2363.30     32.24 o
   0   1  13       59.55       61.17      3.54 o
   1   1  13      863.63      848.73     12.91 o
  -4   2  13       31.58       32.82      4.52 o
  -3   2  13      729.82      715.40     11.63 o
  -2   2  13      230.97      228.22      8.13 o
  -1   2  13      292.69      301.63      9.37 o
   0   2  13      966.01      983.41     17.71 o
  -3   3  13      285.03      285.08      7.34 o
  -2   3  13      107.99      121.54      6.40 o
  -1   3  13     1364.79     1365.07     21.66 o
  -2  -5  14     1175.94     1170.29     16.80 o
  -1  -5  14       22.47       27.47      2.65 o
   0  -5  14     1461.90     1459.34     24.44 o
  -3  -4  14      844.42      833.21     13.27 o
  -2  -4  14      924.86      923.62     14.24 o
  -1  -4  14      142.85      138.02      4.51 o
   0  -4  14      834.46      824.18     12.77 o
   1  -4  14      962.06      914.36     14.01 o
  -4  -3  14     1050.57     1035.73     18.67 o
  -3  -3  14      127.90      122.38      5.11 o
  -2  -3  14      301.27      304.71      7.80 o
  -1  -3  14      840.07      835.75     10.92 o
   0  -3  14      108.70      106.18      4.66 o
   1  -3  14     1173.38     1150.12     13.21 o
  -4  -2  14      582.81      586.17     13.29 o
  -3  -2  14     1446.77     1406.58     17.79 o
  -2  -2  14     1505.00     1502.18     18.70 o
  -1  -2  14       80.94       78.79      3.40 o
   0  -2  14      539.08      550.85     10.18 o
   1  -2  14       18.02        9.06      3.79 o
  -4  -1  14      117.00      115.66      4.89 o
  -3  -1  14     1443.39     1405.30     17.69 o
  -2  -1  14       79.93      152.81      5.54 o
  -1  -1  14     1191.34     1152.91     13.15 o
   0  -1  14        2.41        6.28      2.61 o
   1  -1  14      205.98      210.18      5.35 o
  -4   0  14      385.76      366.29      8.25 o
  -3   0  14      175.77      211.18      7.72 o
  -2   0  14     1499.20     1527.25     18.68 o
  -1   0  14      992.69     1011.82     17.87 o
   0   0  14      210.92      208.36      8.37 o
  -3   1  14      489.71      490.14      9.59 o
  -2   1  14      797.22      777.50     15.43 o
  -1   1  14       68.44       66.40      4.88 o
 
